# Supplementary material for: ElliPro: a new structure-based tool for the prediction of antibody epitopes
Source: BMC Bioinformatics. 2008 Dec 2;9:514. doi: 10.1186/1471-2105-9-514 (PMC2607291; doi:10.1186/1471-2105-9-514)
Supplement: Additional file 1 — The detailed statistics on the prediction results for 39 epitopes analyzed. This table provides additional information that complements the Table 1 and Figure 3. [file 1471-2105-9-514-S1.xls]

## Sheet: 39 epitopes - Table 1 & Fig 3
one epitope per protein					ProMate (patch)											PPI-PRED (1st patch)											PPI-PRED (2nd patch)										PPI-PRED (3rd patch)									overall prediction	PPI-PRED (best patch)
antigen	how many domains?	epitope	antigen size	epitope size	patch size	TP	FN	FP	TN	sens (TP/(TP+FN))	ppv (TP/(TP+FP))	(1-spec)[FP/(TN+FP)]	ACC=(TP + TN) / (TP + FN + FP + TN)	AUC=(Sens+Spec)/2	Fisher	1st patch size	TP	FN	FP	TN	sens (TP/(TP+FN))	ppv (TP/(TP+FP))	(1-spec)[FP/(TN+FP)]	ACC=(TP + TN) / (TP + FN + FP + TN)	AUC=(Sens+Spec)/2	Fisher	2nd patch size	TP	FN	FP	TN	sens (TP/(TP+FN))	ppv (TP/(TP+FP))	(1-spec)[FP/(TN+FP)]	AUC=(Sens+Spec)/2	Fisher	3d patch size	TP	FN	FP	TN	sens (TP/(TP+FN))	ppv (TP/(TP+FP))	(1-spec)[FP/(TN+FP)]	Fisher	patch	patch size	TP	FN
1AFV:A	1	1afv_A_HL	151	14	3	0	14	3	134	0	0	0.0218978	0.887417	0.489051	1	52	8	6	44	93	0.57	0.15	0.321168	0.668874	0.624416	0.0596	23	0	14	23	114	0	0	0.167883	0.416058	1	39	2	12	37	100	0.14	0.05	0.270073	1	1	52	8	6
1E6J:P	2	1e6j_P_HL	210	12	no patch predicted											34	1	11	33	165	0.08	0.03	0.166667	0.790476	0.456667	1	29	12	0	17	181	1	0.41	0.0858586	0.957071	4.65e-12	43	0	12	43	155	0	0	0.217172	1	2	29	12	0
1EGJ:A	1	1egj_A_HL	101	11	11	3	8	8	82	0.27	0.27	0.0888889	0.841584	0.590556	0.098	16	7	4	9	81	0.64	0.44	0.1	0.871287	0.77	0.000154	16	0	11	16	74	0	0	0.177778	0.411111	1	18	0	11	18	72	0	0	0.2	1	1	16	7	4
1FSK:A	1	1fsk_A_CB	159	17	16	0	17	16	126	0	0	0.112676	0.792453	0.443662	1	60	10	7	50	92	0.59	0.17	0.352113	0.641509	0.618944	0.053	26	0	17	26	116	0	0	0.183099	0.408451	1	no patch predicted									1	60	10	7
1H0D:C	1	1h0d_C_BA	123	17	13	11	6	2	104	0.65	0.85	0.0188679	0.934959	0.815566	5.66e-10	22	1	16	21	85	0.06	0.05	0.198113	0.699187	0.430943	1	10	10	7	0	106	0.59	1	0	0.795	1.3e-10	no patch predicted									2	10	10	7
1I9R:A		1i9r_A_HL	146	18	13	0	18	13	115	0	0	0.101562	0.787671	0.449219	1	13	0	18	13	115	0	0	0.101562	0.787671	0.449219	1	16	1	17	15	113	0.06	0.06	0.117188	0.471406	1	19	0	18	19	109	0	0	0.148438	1	1	13	0	18
1IQD:C		1iqd_C_BA	156	16	13	3	13	10	130	0.19	0.23	0.0714286	0.852564	0.559286	0.133	18	0	16	18	122	0	0	0.128571	0.782051	0.435714	1	20	0	16	20	120	0	0	0.142857	0.428571	1	22	0	16	22	118	0	0	0.157143	1	1	18	0	16
1JRH:I		1jrh_I_HL	108	15	10	1	14	9	84	0.07	0.1	0.0967742	0.787037	0.486613	1	18	10	5	8	85	0.67	0.56	0.0860215	0.87963	0.791989	2.29e-06	15	0	15	15	78	0	0	0.16129	0.419355	1	15	2	13	13	80	0.13	0.13	0.139785	1	1	18	10	5
1LK3:A		1lk3_A_HL	160	18	14	0	18	14	128	0	0	0.0985915	0.8	0.450704	1	29	0	18	29	113	0	0	0.204225	0.70625	0.397887	1	21	0	18	21	121	0	0	0.147887	0.426056	1	no patch predicted									1	29	0	18
1MHP:B		1mhp_B_XY	192	19	no patch predicted											26	0	19	26	147	0	0	0.150289	0.765625	0.424855	1	24	4	15	20	153	0.21	0.17	0.115607	0.547197	0.198	27	9	10	18	155	0.47	0.33	0.104046	0.000208	3	27	9	10
1NL0:G		1nl0_G_HL	51	7	4	0	7	4	40	0	0	0.0909091	0.784314	0.454545	1	7	0	7	7	37	0	0	0.159091	0.72549	0.420455	1	5	0	7	5	39	0	0	0.113636	0.443182	1	10	0	7	10	34	0	0	0.227273	1	1	7	0	7
1NSN:S		1nsn_S_HL	149	18	14	0	18	14	117	0	0	0.10687	0.785235	0.446565	1	25	0	18	25	106	0	0	0.19084	0.711409	0.40458	1	21	7	11	14	117	0.39	0.33	0.10687	0.641565	0.00477	24	4	14	20	111	0.22	0.17	0.152672	0.323	2	21	7	11
1OAZ:A		1oaz_A_HL	123	17	12	6	11	6	100	0.35	0.5	0.0566038	0.861789	0.646698	0.00161	31	10	7	21	85	0.59	0.32	0.198113	0.772358	0.695943	0.00153	27	0	17	27	79	0	0	0.254717	0.372642	1	27	6	11	21	85	0.35	0.22	0.198113	0.133	1	31	10	7
1ORQ:C		1orq_C_BA	223	14	23	0	14	23	186	0	0	0.110048	0.834081	0.444976	1	73	0	14	73	136	0	0	0.349282	0.609865	0.325359	1	51	7	7	44	165	0.5	0.14	0.210526	0.644737	0.0203	33	0	14	33	176	0	0	0.157895	1	2	51	7	7
1ORS:C		1ors_C_BA	132	10	13	6	4	7	115	0.6	0.46	0.057377	0.916667	0.771311	4.52e-05	28	0	10	28	94	0	0	0.229508	0.712121	0.385246	1	23	7	3	16	106	0.7	0.3	0.131148	0.784426	0.000174	24	0	10	24	98	0	0	0.196721	1	2	23	7	3
1PKQ:E		1pkq_E_BA	139	17	12	6	11	6	116	0.35	0.5	0.0491803	0.877698	0.65041	0.000815	16	5	12	11	111	0.29	0.31	0.0901639	0.834532	0.599918	0.0282	10	0	17	10	112	0	0	0.0819672	0.459016	1	13	0	17	13	109	0	0	0.106557	1	1	16	5	12
1RJL:C		1rjl_C_BA	95	13	3	0	13	3	79	0	0	0.0365854	0.831579	0.481707	1	22	0	13	22	60	0	0	0.268293	0.631579	0.365854	1	23	0	13	23	59	0	0	0.280488	0.359756	1	14	0	13	14	68	0	0	0.170732	1	1	22	0	13
1SY6:A	2 homodimer	1sy6_A_HL	204	11	4	0	11	4	189	0	0	0.0207254	0.926471	0.489637	1	26	0	11	26	167	0	0	0.134715	0.818627	0.432642	1	30	0	11	30	163	0	0	0.15544	0.42228	1	20	0	11	20	173	0	0	0.103627	1	1	26	0	11
1TZI:V		1tzi_V_BA	102	4	10	0	4	10	88	0	0	0.102041	0.862745	0.44898	1	26	0	4	26	72	0	0	0.265306	0.705882	0.367347	1	10	3	1	7	91	0.75	0.3	0.0714286	0.839286	0.00265	18	0	4	18	80	0	0	0.183673	1	2	10	3	1
1WEJ:F		1wej_F_HL	105	11	11	0	11	11	83	0	0	0.117021	0.790476	0.441489	1	10	0	11	10	84	0	0	0.106383	0.8	0.446809	1	12	0	11	12	82	0	0	0.12766	0.43617	1	no patch predicted									1	10	0	11
1YJD:C		1yjd_C_HL	140	14	12	2	12	10	116	0.14	0.17	0.0793651	0.842857	0.530317	0.343	11	7	7	4	122	0.5	0.64	0.031746	0.921429	0.734127	5.21e-06	16	0	14	16	110	0	0	0.126984	0.436508	1	14	0	14	14	112	0	0	0.111111	1	1	11	7	7
1YNT:F	2 homodimer	1ynt_F_BA	254	19	no patch predicted											29	0	19	29	206	0	0	0.123404	0.811024	0.438298	1	26	15	4	11	224	0.79	0.58	0.0468085	0.871596	4.23e-14	43	0	19	43	192	0	0	0.182979	1	2	26	15	4
1ZA3:R	3 homotrimer	1za3_R_HL	134	15	10	2	13	8	111	0.13	0.2	0.0672269	0.843284	0.531387	0.31	17	7	8	10	109	0.47	0.41	0.0840336	0.865672	0.692983	0.000532	18	0	15	18	101	0	0	0.151261	0.42437	1	11	4	11	7	112	0.27	0.36	0.0588235	0.0214	1	17	7	8
1ZTX:E		1ztx_E_HL	108	16	11	1	15	10	82	0.06	0.09	0.108696	0.768519	0.475652	1	13	0	16	13	79	0	0	0.141304	0.731481	0.429348	1	19	3	13	16	76	0.19	0.16	0.173913	0.508043	0.824	16	0	16	16	76	0	0	0.173913	1	1	13	0	16
2JEL:P		2jel_P_HL	85	15	no patch predicted											12	0	15	12	58	0	0	0.171429	0.682353	0.414286	1	24	0	15	24	46	0	0	0.342857	0.328571	1	no patch predicted									1	12	0	15
1JPS:T	2 homodimer	1jps_T_HL	219	21	10	1	20	9	189	0.05	0.1	0.0454545	0.86758	0.502273	1	34	3	18	31	167	0.14	0.09	0.156566	0.776256	0.491717	1	24	0	21	24	174	0	0	0.121212	0.439394	1	20	4	17	16	182	0.19	0.2	0.0808081	0.109	1	34	3	18
1AR1:B	2	1ar1_B_CD	298	16	24	0	16	24	258	0	0	0.0851064	0.865772	0.457447	1	31	1	15	30	252	0.06	0.03	0.106383	0.848993	0.476809	1	24	0	16	24	258	0	0	0.0851064	0.457447	1	31	0	16	31	251	0	0	0.109929	1	1	31	1	15
1EZV:E	2	1ezv_E_XY	185	17	19	0	17	19	149	0	0	0.113095	0.805405	0.443452	1	28	0	17	28	140	0	0	0.166667	0.756757	0.416667	1	19	0	17	19	149	0	0	0.113095	0.443452	1	15	0	17	15	153	0	0	0.0892857	1	1	28	0	17
1FNS:A		1fns_A_HL	196	12	no patch predicted											20	0	12	20	164	0	0	0.108696	0.836735	0.445652	1	16	0	12	16	168	0	0	0.0869565	0.456522	1	20	0	12	20	164	0	0	0.108696	1	1	20	0	12
1R3J:C		1r3j_C_BA	124	13	10	0	13	10	101	0	0	0.0900901	0.814516	0.454955	1	17	0	13	17	94	0	0	0.153153	0.758065	0.423423	1	21	0	13	21	90	0	0	0.189189	0.405405	1	18	0	13	18	93	0	0	0.162162	1	1	17	0	13
1NFD:D	2	1nfd_D_HG	239	13	16	0	13	16	210	0	0	0.0707965	0.878661	0.464602	1	33	0	13	33	193	0	0	0.146018	0.807531	0.426991	1	37	12	1	25	201	0.92	0.32	0.110619	0.90469	3.95e-10	24	0	13	24	202	0	0	0.106195	1	2	37	12	1
1TQB:A		1tqb_A_BC	102	18	11	0	18	11	73	0	0	0.130952	0.715686	0.434524	1	17	5	13	12	72	0.28	0.29	0.142857	0.754902	0.568571	0.148	14	0	18	14	70	0	0	0.166667	0.416667	1	21	12	6	9	75	0.67	0.57	0.107143	2.23e-06	3	21	12	6
1TXV:A		1txv_A_HL	452	19	46	0	19	46	387	0	0	0.106236	0.856195	0.446882	1	57	0	19	57	376	0	0	0.13164	0.831858	0.43418	1	37	0	19	37	396	0	0	0.0854503	0.457275	1	37	0	19	37	396	0	0	0.0854503	1	1	57	0	19
1V7M:V		1v7m_V_HL	163	17	5	0	17	5	141	0	0	0.0342466	0.865031	0.482877	1	15	0	17	15	131	0	0	0.10274	0.803681	0.44863	1	21	3	14	18	128	0.18	0.14	0.123288	0.528356	0.379	19	6	11	13	133	0.35	0.32	0.0890411	0.00619	3	19	6	11
1XIW:A		1xiw_A_DC	105	18	10	0	17	10	78	0	0	0.113636	0.742857	0.443182	1	16	0	17	16	72	0	0	0.181818	0.685714	0.409091	1	14	2	15	12	76	0.12	0.14	0.136364	0.491818	1	7	0	17	7	81	0	0	0.0795455	1	1	16	0	17
1XIW:F		1xiw_F_DC	79	10	7	1	9	6	63	0.1	0.14	0.0869565	0.810127	0.506522	1	12	0	10	12	57	0	0	0.173913	0.721519	0.413043	1	6	0	10	6	63	0	0	0.0869565	0.456522	1	13	1	9	12	57	0.1	0.08	0.173913	1	1	12	0	10
1Z3G:A		1z3g_A_HL	186	19	18	2	15	16	153	0.12	0.11	0.0946746	0.833333	0.512663	0.509	35	6	11	29	140	0.35	0.17	0.171598	0.784946	0.589201	0.0733	59	0	17	59	110	0	0	0.349112	0.325444	1	15	0	17	15	154	0	0	0.0887574	1	1	35	6	11
2AEP:A		2aep_A_HL	395	21	39	0	21	39	335	0	0	0.104278	0.848101	0.447861	1	31	0	21	31	343	0	0	0.0828877	0.868354	0.458556	1	33	10	11	23	351	0.48	0.3	0.0614973	0.709251	7.73e-07	33	4	17	29	345	0.19	0.12	0.0775401	0.0873	2	33	10	11
1R0A:B		1r0a_B_HL	429	11	no patch predicted											96	8	3	88	330	0.73	0.08	0.210526	0.787879	0.759737	0.000443	83	0	11	83	335	0	0	0.198565	0.400718	1	58	0	11	58	360	0	0	0.138756	1	1	96	8	3
										0.0933333	0.112727	0.0814806	0.833717	0.505926	av						0.154359	0.0958974	0.16379	0.767938	0.495285	av																		0.13994
										0.169644	0.199159	0.0312305	0.0501967	0.0927253	SD						0.244538	0.170752	0.0720274	0.0733031	0.125795	SD																		0.0510846
						TP	FN	FP	TN	sens (TP/(TP+FN))	ppv (TP/(TP+FP))	(1-spec)[FP/(TN+FP)]	ACC	AUC=(Sens+Spec)/2			TP	FN	FP	TN	sens (TP/(TP+FN))	ppv (TP/(TP+FP))	(1-spec)[FP/(TN+FP)]	ACC	AUC=(Sens+Spec)/2																							TP	FN
					SUM	45	447	402	4462							SUM	89	491	987	5155																											SUM	192	388
					sens (TP/(TP+FN))	0.0914634				sens (TP/(TP+FN))	0.0933333	0.169644				sens (TP/(TP+FN))	0.153448				sens (TP/(TP+FN))	0.154359	0.244538																								sens (TP/(TP+FN))	0.331034
					(1-spec)[FP/(TN+FP)]	0.082648				(1-spec)[FP/(TN+FP)]	0.0814806	0.0312305				(1-spec)[FP/(TN+FP)]	0.160697				(1-spec)[FP/(TN+FP)]	0.16379	0.0720274																								(1-spec)[FP/(TN+FP)]	0.135461
					ppv (TP/(TP+FP))	0.100671				ppv (TP/(TP+FP))	0.112727	0.199159				ppv (TP/(TP+FP))	0.0827138				ppv (TP/(TP+FP))	0.0958974	0.170752																								ppv (TP/(TP+FP))	0.1875
					ACC=(TP + TN) / (TP + FN + FP + TN)	0.841486				ACC=(TP + TN) / (TP + FN + FP + TN)	0.833717	0.0501967				ACC=(TP + TN) / (TP + FN + FP + TN)	0.780125				ACC=(TP + TN) / (TP + FN + FP + TN)	0.767938	0.0733031																								ACC=(TP + TN) / (TP + FN + FP + TN)	0.818506
					AUC=(Sens+Spec)/2	0.504408				AUC=(Sens+Spec)/2	0.505926	0.0927253				AUC=(Sens+Spec)/2	0.496376				AUC=(Sens+Spec)/2	0.495285	0.125795																								AUC=(Sens+Spec)/2	0.597787
					P-value	0.273998				ProMate (patch)						P-value	1				PPI-PRED (1st patch)																										P-value	7.78988e-30
										±
					ProMate (patch)					±						PPI-PRED (1st patch)											PPI-PRED (2nd patch)										PPI-PRED (3rd patch)									overall prediction	PPI-PRED (best patch)
										±
										±
										±
Table 4. Overall performance of patch prediction, protein-protein docking and epitope prediction methods (only discontinuous epitopes were considered for ElliPro).
											ElliPro score 0.7 radius 6 (default)			ElliPro score 0.5 radius 6			ElliPro score 0.6 radius 6			ElliPro score 0.7 radius 7
		ProMate (patch)	PPI-PRED (1st patch)	PPI-PRED (best patch)	PatchDock 1st model	PatchDock best model of 10 first	ClusPro(DOT) 1st model	ClusPro(DOT) best model of 10 first	CEP average	DiscoTope (-7.7)	best significant	average	highest score	best significant	average	highest score	best significant	average	highest score	best significant	average	highest score
Overall statistics
sensitivity		0.0914634	0.153448	0.331034	0.300172	0.425386	0.258176	0.452668	0.310092	0.415517	0.329159	0.0731707	0.0930233	0.601073	0.165085	0.09839	0.461538	0.116105	0.107335	0.39356	0.124535	0.09839
1-specificity		0.082648	0.160697	0.135461	0.13455	0.113536	0.0794659	0.0669272	0.222857	0.214425	0.0386945	0.0478202	0.0467699	0.137618	0.109045	0.115747	0.0600606	0.0677937	0.0656124	0.060397	0.0845998	0.0792396
PPV		0.100671	0.0827138	0.1875	0.174825	0.262434	0.23511	0.390208	0.110169	0.154685	0.444444	0.121118	0.157576	0.291161	0.118852	0.0740242	0.419512	0.133909	0.133333	0.379965	0.117958	0.104563
accuracy		0.841486	0.780125	0.818506	0.816424	0.846474	0.863285	0.89155	0.738981	0.753645	0.906966	0.879554	0.879286	0.83992	0.831574	0.8167	0.898816	0.86463	0.863294	0.892665	0.849536	0.850069
AUC		0.504408	0.496376	0.597787	0.582811	0.655925	0.589355	0.69287	0.543617	0.600546	0.645232	0.512675	0.523127	0.731728	0.52802	0.491322	0.700739	0.524156	0.520861	0.666581	0.519968	0.509575
P-value		0.273998	1	7.78988e-30	8.98433e-23	0	7.9354e-34	0	4.32191e-06	4.13397e-25	0	0.00913	9.52e-06	0	0.000137	1	0	7.27e-05	0.000308	0	0.00173	0.0687
Statistics averaged over epitopes
sensitivity		0.09±0.17	0.15±0.24	0.34±0.32	0.29±0.26	0.42±0.29	0.25±0.31	0.46±0.28	0.34±0.28	0.43±0.31	0.34±0.26	0.07±0.07	0.10±0.20	0.58±0.25	0.17±0.10	0.10±0.19	0.46±0.26	0.12±0.07	0.12±0.20	0.40±0.29	0.13±0.10	0.11±0.22
1-specificity		0.08±0.03	0.16±0.07	0.14±0.07	0.15±0.06	0.13±0.07	0.10±0.07	0.08±0.05	0.28±0.20	0.22±0.15	0.04±0.03	0.05±0.02	0.05±0.03	0.12±0.10	0.11±0.04	0.12±0.08	0.06±0.04	0.07±0.02	0.07±0.04	0.06±0.04	0.08±0.03	0.07±0.04
PPV		0.11±0.20	0.10±0.17	0.21±0.24	0.19±0.20	0.30±0.25	0.25±0.33	0.41±0.29	0.11±0.08	0.18±0.12	0.49±0.34	0.13±0.13	0.16±0.28	0.44±0.22	0.13±0.06	0.11±0.22	0.48±0.28	0.15±0.09	0.14±0.23	0.45±0.33	0.15±0.12	0.13±0.26
accuracy		0.83±0.05	0.77±0.07	0.81±0.08	0.80±0.08	0.83±0.09	0.84±0.09	0.88±0.07	0.69±0.17	0.74±0.12	0.90±0.05	0.87±0.04	0.87±0.05	0.85±0.08	0.82±0.05	0.81±0.09	0.89±0.05	0.85±0.04	0.85±0.06	0.88±0.05	0.84±0.03	0.84±0.05
AUC		0.51±0.09	0.50±0.13	0.60±0.17	0.57±0.14	0.64±0.17	0.58±0.17	0.69±0.15	0.53±0.08	0.60±0.13	0.65±0.13	0.51±0.03	0.53±0.10	0.73±0.11	0.53±0.03	0.49±0.12	0.70±0.13	0.53±0.03	0.52±0.11	0.67±0.14	0.53±0.04	0.52±0.11
number of predictions											4.50±1.78			4.39±1.41			4.89±1.89			3.21±1.09
best prediction rank (STARTING FROM 0)											1.18±1.33			1.63±1.26			1.47±1.52			1.03±1.10
[truncated: 107 more columns]

## Sheet: ElliPro_39_default
ElliPro default score 0.7, default radius 6. Epitope definition #2.					Discontinuous Epitopes: Best by significance discontinuous epitope												Average on all predicted epitopes.												First best score
antigen	epitope	antigen size	epitope size	number of predicted discontinuous	rank best epitope	best patch size	TP	FN	FP	TN	sens (TP/(TP+FN))	ppv (TP/(TP+FP))	1-spec (FP/(TN+FP))	accuracy ((TP+TN)/(TP+TN+FP+FN))	AUC (sens+spec)/2	Fisher	Significant?	TP_av	FN_av	FP_av	TN_av	sens (TP/(TP+FN))	ppv (TP/(TP+FP))	1- spec (FP/(TN+FP))	accuracy ((TP+TN)/(TP+TN+FP+FN))	AUC (sens+spec)/2	Fisher	Significant?	first patch size	TP	FN	FP	TN	sens (TP/(TP+FN))	ppv (TP/(TP+FP))	1-spec (FP/(TN+FP))	accuracy ((TP+TN)/(TP+TN+FP+FN))	AUC (sens+spec)/2	Fisher	Significant?
1AFV:A	1afv_A_HL	151	14	4	0	15	4	10	11	126	0.29	0.27	0.08	0.86	0.6	0.0351	Yes	1	13	6	130	0.07	0.14	0.04	0.87	0.51	0.504	-	15	4	10	11	126	0.29	0.27	0.08	0.86	0.6	0.0351	Yes
1E6J:P	1e6j_P_HL	210	12	7	2	24	11	1	13	185	0.92	0.46	0.07	0.93	0.93	4.19e-11	Yes	1	10	6	191	0.09	0.14	0.03	0.92	0.53	0.32	-	12	0	12	12	186	0	0	0.06	0.89	0.47	1	-
1EGJ:A	1egj_A_HL	101	11	4	0	9	6	5	3	87	0.55	0.67	0.03	0.92	0.76	2.67e-05	Yes	2	8	6	84	0.2	0.25	0.07	0.86	0.57	0.182	-	9	6	5	3	87	0.55	0.67	0.03	0.92	0.76	2.67e-05	Yes
1FSK:A	1fsk_A_CB	159	17	5	4	10	10	7	0	142	0.59	1	0	0.96	0.79	9.12e-12	Yes	2	15	6	135	0.12	0.25	0.04	0.87	0.54	0.207	-	3	0	17	3	139	0	0	0.02	0.87	0.49	1	-
1H0D:C	1h0d_C_BA	123	17	4	2	14	12	5	2	104	0.71	0.86	0.02	0.94	0.84	3.59e-11	Yes	3	14	5	101	0.18	0.38	0.05	0.85	0.56	0.0796	-	7	0	17	7	99	0	0	0.07	0.8	0.47	1	-
1I9R:A	1i9r_A_HL	146	18	6	0	4	3	15	1	127	0.17	0.75	0.01	0.89	0.58	0.00592	Yes	1	17	5	122	0.06	0.17	0.04	0.85	0.51	0.555	-	4	3	15	1	127	0.17	0.75	0.01	0.89	0.58	0.00592	Yes
1IQD:C	1iqd_C_BA	156	16	4	3	11	4	12	7	133	0.25	0.36	0.05	0.88	0.6	0.016	Yes	1	15	6	133	0.06	0.14	0.04	0.86	0.51	0.541	-	7	0	16	7	133	0	0	0.05	0.85	0.47	1	-
1JRH:I	1jrh_I_HL	108	15	3	0	12	10	5	2	91	0.67	0.83	0.02	0.94	0.82	4.66e-09	Yes	3	11	7	85	0.21	0.3	0.08	0.83	0.57	0.126	-	12	10	5	2	91	0.67	0.83	0.02	0.94	0.82	4.66e-09	Yes
1LK3:A	1lk3_A_HL	160	18	4	0	3	0	18	3	139	0	0	0.02	0.87	0.49	1	-	0	17	5	137	0	0	0.04	0.86	0.48	1	-	3	0	18	3	139	0	0	0.02	0.87	0.49	1	-
1MHP:B	1mhp_B_XY	192	19	7	0	7	1	18	6	167	0.05	0.14	0.03	0.88	0.51	0.524	-	0	18	5	167	0	0	0.03	0.88	0.49	1	-	7	1	18	6	167	0.05	0.14	0.03	0.88	0.51	0.524	-
1NL0:G	1nl0_G_HL	51	7	1	0	3	0	7	3	41	0	0	0.07	0.8	0.47	1	-	0	7	3	41	0	0	0.07	0.8	0.47	1	-	3	0	7	3	41	0	0	0.07	0.8	0.47	1	-
1NSN:S	1nsn_S_HL	149	18	4	0	4	0	18	4	127	0	0	0.03	0.85	0.48	1	-	0	17	6	124	0	0	0.05	0.84	0.48	1	-	4	0	18	4	127	0	0	0.03	0.85	0.48	1	-
1OAZ:A	1oaz_A_HL	123	17	4	0	7	2	15	5	101	0.12	0.29	0.05	0.84	0.54	0.249	-	1	16	6	100	0.06	0.14	0.06	0.82	0.5	0.999	-	7	2	15	5	101	0.12	0.29	0.05	0.84	0.54	0.249	-
1ORQ:C	1orq_C_BA	223	14	5	1	22	7	7	15	194	0.5	0.32	0.07	0.9	0.71	7.6e-05	Yes	1	12	10	198	0.08	0.09	0.05	0.9	0.51	0.495	-	15	0	14	15	194	0	0	0.07	0.87	0.46	1	-
1ORS:C	1ors_C_BA	132	10	5	1	8	6	4	2	120	0.6	0.75	0.02	0.95	0.79	8.5e-07	Yes	1	8	6	115	0.11	0.14	0.05	0.89	0.53	0.402	-	7	0	10	7	115	0	0	0.06	0.87	0.47	1	-
1PKQ:E	1pkq_E_BA	139	17	4	0	4	0	17	4	118	0	0	0.03	0.85	0.48	1	-	0	16	3	118	0	0	0.02	0.86	0.49	1	-	4	0	17	4	118	0	0	0.03	0.85	0.48	1	-
1RJL:C	1rjl_C_BA	95	13	3	2	12	6	7	6	76	0.46	0.5	0.07	0.86	0.69	0.00119	Yes	3	9	5	77	0.25	0.38	0.06	0.85	0.59	0.0624	-	4	0	13	4	78	0	0	0.05	0.82	0.48	1	-
1SY6:A	1sy6_A_HL	204	11	6	2	3	3	8	0	193	0.27	1	0	0.96	0.64	0.000118	Yes	1	9	6	186	0.1	0.14	0.03	0.93	0.53	0.303	-	10	0	11	10	183	0	0	0.05	0.9	0.47	1	-
1TZI:V	1tzi_V_BA	102	4	4	0	7	2	2	5	93	0.5	0.29	0.05	0.93	0.72	0.0229	Yes	0	3	6	92	0	0	0.06	0.91	0.47	1	-	7	2	2	5	93	0.5	0.29	0.05	0.93	0.72	0.0229	Yes
1WEJ:F	1wej_F_HL	105	11	2	0	4	0	11	4	90	0	0	0.04	0.86	0.48	1	-	0	11	4	89	0	0	0.04	0.86	0.48	1	-	4	0	11	4	90	0	0	0.04	0.86	0.48	1	-
1YJD:C	1yjd_C_HL	140	14	4	0	15	1	13	14	112	0.07	0.07	0.11	0.81	0.48	1	-	0	13	9	117	0	0	0.07	0.84	0.46	1	-	15	1	13	14	112	0.07	0.07	0.11	0.81	0.48	1	-
1YNT:F	1ynt_F_BA	254	19	4	3	6	5	14	1	234	0.26	0.83	0	0.94	0.63	7.85e-06	Yes	2	16	21	213	0.11	0.09	0.09	0.85	0.51	0.505	-	9	0	19	9	226	0	0	0.04	0.89	0.48	1	-
1ZA3:R	1za3_R_HL	134	15	4	2	6	3	12	3	116	0.2	0.5	0.03	0.89	0.59	0.0187	Yes	1	13	5	113	0.07	0.17	0.04	0.86	0.51	0.497	-	3	0	15	3	116	0	0	0.03	0.87	0.49	1	-
1ZTX:E	1ztx_E_HL	108	16	4	2	14	8	8	6	86	0.5	0.57	0.07	0.87	0.72	6.99e-05	Yes	2	14	5	86	0.12	0.29	0.05	0.82	0.54	0.281	-	5	0	16	5	87	0	0	0.05	0.81	0.47	1	-
2JEL:P	2jel_P_HL	85	15	2	0	6	3	12	3	67	0.2	0.5	0.04	0.82	0.58	0.065	-	1	13	5	64	0.07	0.17	0.07	0.78	0.5	1	-	6	3	12	3	67	0.2	0.5	0.04	0.82	0.58	0.065	-
1JPS:T	1jps_T_HL	219	0	no epitope predicted
1AR1:B	1ar1_B_CD	298	16	4	0	38	0	16	38	244	0	0	0.13	0.82	0.43	1	-	0	16	13	268	0	0	0.05	0.9	0.48	1	-	38	0	16	38	244	0	0	0.13	0.82	0.43	1	-
1EZV:E	1ezv_E_XY	185	17	5	3	10	5	12	5	163	0.29	0.5	0.03	0.91	0.63	0.000684	Yes	1	16	8	159	0.06	0.11	0.05	0.87	0.51	0.591	-	5	0	17	5	163	0	0	0.03	0.88	0.49	1	-
1FNS:A	1fns_A_HL	196	12	4	0	4	3	9	1	183	0.25	0.75	0.01	0.95	0.62	0.000687	Yes	0	11	10	173	0	0	0.05	0.89	0.47	1	-	4	3	9	1	183	0.25	0.75	0.01	0.95	0.62	0.000687	Yes
1R3J:C	1r3j_C_BA	124	13	3	0	10	0	13	10	101	0	0	0.09	0.81	0.45	1	-	0	13	7	104	0	0	0.06	0.84	0.47	1	-	10	0	13	10	101	0	0	0.09	0.81	0.45	1	-
1NFD:D	1nfd_D_HG	239	13	6	3	12	8	5	4	222	0.62	0.67	0.02	0.96	0.8	2.51e-09	Yes	1	11	11	215	0.08	0.08	0.05	0.91	0.52	0.471	-	4	0	13	4	222	0	0	0.02	0.93	0.49	1	-
1TQB:A	1tqb_A_BC	102	18	5	3	8	7	11	1	83	0.39	0.88	0.01	0.88	0.69	1.24e-05	Yes	1	16	4	79	0.06	0.2	0.05	0.8	0.51	1	-	4	0	18	4	80	0	0	0.05	0.78	0.48	1	-
1TXV:A	1txv_A_HL	452	19	11	0	42	14	5	28	405	0.74	0.33	0.06	0.93	0.84	3.25e-12	Yes	1	17	13	419	0.06	0.07	0.03	0.93	0.51	0.44	-	42	14	5	28	405	0.74	0.33	0.06	0.93	0.84	3.25e-12	Yes
1V7M:V	1v7m_V_HL	163	17	5	3	4	4	13	0	146	0.24	1	0	0.92	0.62	8.4e-05	Yes	0	16	8	138	0	0	0.05	0.85	0.47	1	-	5	0	17	5	141	0	0	0.03	0.87	0.48	1	-
1XIW:A	1xiw_A_DC	105	17	3	2	10	7	10	3	85	0.41	0.7	0.03	0.88	0.69	7.73e-05	Yes	3	13	3	84	0.19	0.5	0.03	0.84	0.58	0.0466	Yes	7	0	17	7	81	0	0	0.08	0.77	0.46	1	-
1XIW:F	1xiw_F_DC	79	10	3	0	3	3	7	0	69	0.3	1	0	0.91	0.65	0.00152	Yes	1	8	2	67	0.11	0.33	0.03	0.87	0.54	0.311	-	3	3	7	0	69	0.3	1	0	0.91	0.65	0.00152	Yes
1Z3G:B	1z3g_B_IM	186	17	4	1	21	11	6	10	159	0.65	0.52	0.06	0.91	0.79	1.84e-08	Yes	2	14	12	156	0.12	0.14	0.07	0.86	0.53	0.349	-	5	0	17	5	164	0	0	0.03	0.88	0.49	1	-
2AEP:A	2aep_A_HL	395	21	6	3	13	7	14	6	368	0.33	0.54	0.02	0.95	0.66	5.83e-07	Yes	1	19	21	352	0.05	0.05	0.06	0.9	0.5	1	-	10	0	21	10	364	0	0	0.03	0.92	0.49	1	-
1R0A:B	1r0a_AB_HL	429	11	8	3	9	8	3	1	417	0.73	0.89	0	0.99	0.86	5.54e-14	Yes	1	9	14	403	0.1	0.07	0.03	0.95	0.53	0.303	-	11	0	11	11	407	0	0	0.03	0.95	0.49	1	-
				4.5	1.18421						0.337632	0.493158	0.0386842	0.895263	0.648684	av						0.0734211	0.129737	0.0494737	0.865	0.512105	av							0.102895	0.155	0.0460526	0.867368	0.528158	av
				1.78204	1.33265						0.258284	0.337816	0.0320617	0.0493601	0.132546	SD						0.0676748	0.129249	0.0159301	0.0377581	0.0332198	SD							0.199593	0.283527	0.0274639	0.0481374	0.102162	SD
							TP	FN	FP	TN	sens (TP/(TP+FN))	ppv (TP/(TP+FP))	(1-spec)[FP/(TN+FP)]	ACC	AUC=(Sens+Spec)/2			TP	FN	FP	TN	sens (TP/(TP+FN))	ppv (TP/(TP+FP))	(1-spec)[FP/(TN+FP)]	ACC	AUC=(Sens+Spec)/2				TP	FN	FP	TN	sens (TP/(TP+FN))	ppv (TP/(TP+FP))	(1-spec)[FP/(TN+FP)]	ACC	AUC=(Sens+Spec)/2
						SUM	184	375	230	5714							SUM	39	494	283	5635								SUM	52	507	278	5666
						sens (TP/(TP+FN))	0.329159				sens (TP/(TP+FN))	0.337632	0.258284				sens (TP/(TP+FN))	0.0731707				sens (TP/(TP+FN))	0.0734211	0.0676748					sens (TP/(TP+FN))	0.0930233				sens (TP/(TP+FN))	0.102895	0.199593
						(1-spec)[FP/(TN+FP)]	0.0386945				(1-spec)[FP/(TN+FP)]	0.0386842	0.0320617				(1-spec)[FP/(TN+FP)]	0.0478202				(1-spec)[FP/(TN+FP)]	0.0494737	0.0159301					(1-spec)[FP/(TN+FP)]	0.0467699				(1-spec)[FP/(TN+FP)]	0.0460526	0.0274639
						ppv (TP/(TP+FP))	0.444444				ppv (TP/(TP+FP))	0.493158	0.337816				ppv (TP/(TP+FP))	0.121118				ppv (TP/(TP+FP))	0.129737	0.129249					ppv (TP/(TP+FP))	0.157576				ppv (TP/(TP+FP))	0.155	0.283527
						ACC=(TP + TN) / (TP + FN + FP + TN)	0.906966				ACC=(TP + TN) / (TP + FN + FP + TN)	0.895263	0.0493601				ACC=(TP + TN) / (TP + FN + FP + TN)	0.879554				ACC=(TP + TN) / (TP + FN + FP + TN)	0.865	0.0377581					ACC=(TP + TN) / (TP + FN + FP + TN)	0.879286				ACC=(TP + TN) / (TP + FN + FP + TN)	0.867368	0.0481374
						AUC=(Sens+Spec)/2	0.645232				AUC=(Sens+Spec)/2	0.648684	0.132546				AUC=(Sens+Spec)/2	0.512675				AUC=(Sens+Spec)/2	0.512105	0.0332198					AUC=(Sens+Spec)/2	0.523127				AUC=(Sens+Spec)/2	0.528158	0.102162
TP	FN	FP	TN
184	375	230	5714
39	494	283	5635
52	507	278	5666
0	0.00913	9.52e-06

## Sheet: ElliPro_39_0.5_6
ElliPro score 0.5, default radius 6. Epitope definition #2.						Discontinuous Epitopes: Best by significance discontinuous epitope												Average on all predicted epitopes.												First best score
antigen	how many domains?	epitope	antigen size	epitope size	number of predicted discontinuous	rank best epitope	best patch size	TP	FN	FP	TN	sens (TP/(TP+FN))	ppv (TP/(TP+FP))	1-spec (FP/(TN+FP))	accuracy ((TP+TN)/(TP+TN+FP+FN))	AUC (sens+spec)/2	Fisher	Significant?	TP_av	FN_av	FP_av	TN_av	sens (TP/(TP+FN))	ppv (TP/(TP+FP))	1- spec (FP/(TN+FP))	accuracy ((TP+TN)/(TP+TN+FP+FN))	AUC (sens+spec)/2	Fisher	Significant?	first patch size	TP	FN	FP	TN	sens (TP/(TP+FN))	ppv (TP/(TP+FP))	1-spec (FP/(TN+FP))	accuracy ((TP+TN)/(TP+TN+FP+FN))	AUC (sens+spec)/2	Fisher	Significant?
1AFV:A	1	1afv_A_HL	151	14	5	0	18	7	7	11	126	0.5	0.39	0.08	0.88	0.71	0.000217	Yes	1	12	14	122	0.08	0.07	0.1	0.83	0.49	1	-	18	7	7	11	126	0.5	0.39	0.08	0.88	0.71	0.000217	Yes
1E6J:P	2	1e6j_P_HL	210	12	4	1	52	12	0	40	158	1	0.23	0.2	0.81	0.9	1.85e-08	Yes	3	9	21	176	0.25	0.12	0.11	0.86	0.57	0.146	-	16	0	12	16	182	0	0	0.08	0.87	0.46	1	-
1EGJ:A	1	1egj_A_HL	101	11	2	1	23	9	2	14	76	0.82	0.39	0.16	0.84	0.83	1.6e-05	Yes	4	6	22	68	0.4	0.15	0.24	0.72	0.58	0.239	-	30	0	11	30	60	0	0	0.33	0.59	0.33	1	-
1FSK:A	1	1fsk_A_CB	159	17	6	3	17	13	4	4	138	0.76	0.76	0.03	0.95	0.87	1.27e-12	Yes	2	14	12	130	0.12	0.14	0.08	0.84	0.52	0.427	-	20	0	17	20	122	0	0	0.14	0.77	0.43	1	-
1H0D:C	1	1h0d_C_BA	123	17	5	3	39	14	3	25	81	0.82	0.36	0.24	0.77	0.79	5.13e-06	Yes	2	14	9	96	0.12	0.18	0.09	0.81	0.52	0.443	-	8	0	17	8	98	0	0	0.08	0.8	0.46	1	-
1I9R:A		1i9r_A_HL	146	18	4	3	12	6	12	6	122	0.33	0.5	0.05	0.88	0.64	0.00089	Yes	3	14	13	114	0.18	0.19	0.1	0.81	0.54	0.287	-	22	3	15	19	109	0.17	0.14	0.15	0.77	0.51	0.534	-
1IQD:C		1iqd_C_BA	156	16	6	4	28	11	5	17	123	0.69	0.39	0.12	0.86	0.78	2.27e-06	Yes	2	13	12	127	0.13	0.14	0.09	0.84	0.52	0.407	-	11	0	16	11	129	0	0	0.08	0.83	0.46	1	-
1JRH:I		1jrh_I_HL	108	15	2	1	27	10	5	17	76	0.67	0.37	0.18	0.8	0.74	0.000274	Yes	5	10	18	75	0.33	0.22	0.19	0.74	0.57	0.185	-	19	0	15	19	74	0	0	0.2	0.69	0.4	1	-
1LK3:A		1lk3_A_HL	160	18	7	4	8	6	12	2	140	0.33	0.75	0.01	0.91	0.66	2.14e-05	Yes	1	16	7	134	0.06	0.12	0.05	0.85	0.5	1	-	8	0	18	8	134	0	0	0.06	0.84	0.47	1	-
1MHP:B		1mhp_B_XY	192	19	4	3	59	18	1	41	132	0.95	0.31	0.24	0.78	0.86	1.11e-09	Yes	4	14	22	150	0.22	0.15	0.13	0.81	0.55	0.218	-	6	0	19	6	167	0	0	0.03	0.87	0.48	1	-
1NL0:G		1nl0_G_HL	51	7	3	0	8	0	7	8	36	0	0	0.18	0.71	0.41	1	-	1	6	5	38	0.14	0.17	0.12	0.78	0.51	1	-	8	0	7	8	36	0	0	0.18	0.71	0.41	1	-
1NSN:S		1nsn_S_HL	149	18	6	4	37	8	10	29	102	0.44	0.22	0.22	0.74	0.61	0.0437	Yes	1	16	11	119	0.06	0.08	0.08	0.82	0.49	1	-	11	0	18	11	120	0	0	0.08	0.81	0.46	1	-
1OAZ:A		1oaz_A_HL	123	17	5	2	8	4	13	4	102	0.24	0.5	0.04	0.86	0.6	0.0127	Yes	2	14	10	95	0.12	0.17	0.1	0.8	0.51	0.492	-	12	3	14	9	97	0.18	0.25	0.08	0.81	0.55	0.217	-
1ORQ:C		1orq_C_BA	223	14	5	1	38	9	5	29	180	0.64	0.24	0.14	0.85	0.75	5.32e-05	Yes	1	12	19	189	0.08	0.05	0.09	0.86	0.49	1	-	19	0	14	19	190	0	0	0.09	0.85	0.45	1	-
1ORS:C		1ors_C_BA	132	10	5	2	15	8	2	7	115	0.8	0.53	0.06	0.93	0.87	1.42e-07	Yes	1	8	9	112	0.11	0.1	0.07	0.87	0.52	0.525	-	10	0	10	10	112	0	0	0.08	0.85	0.46	1	-
1PKQ:E		1pkq_E_BA	139	17	4	1	27	8	9	19	103	0.47	0.3	0.16	0.8	0.66	0.00539	Yes	2	14	13	108	0.12	0.13	0.11	0.8	0.51	0.549	-	3	0	17	3	119	0	0	0.02	0.86	0.49	1	-
1RJL:C		1rjl_C_BA	95	13	6	2	13	7	6	6	76	0.54	0.54	0.07	0.87	0.73	0.000183	Yes	1	11	5	76	0.08	0.17	0.06	0.83	0.51	0.574	-	8	0	13	8	74	0	0	0.1	0.78	0.45	1	-
1SY6:A	2 homodimer	1sy6_A_HL	204	11	5	0	5	4	7	1	192	0.36	0.8	0.01	0.96	0.68	2.29e-05	Yes	2	9	15	177	0.18	0.12	0.08	0.88	0.55	0.232	-	5	4	7	1	192	0.36	0.8	0.01	0.96	0.68	2.29e-05	Yes
1TZI:V		1tzi_V_BA	102	4	3	0	9	2	2	7	91	0.5	0.22	0.07	0.91	0.71	0.0381	Yes	1	2	12	85	0.33	0.08	0.12	0.86	0.6	0.344	-	9	2	2	7	91	0.5	0.22	0.07	0.91	0.71	0.0381	Yes
1WEJ:F		1wej_F_HL	105	11	4	1	4	3	8	1	93	0.27	0.75	0.01	0.91	0.63	0.00331	Yes	1	9	16	78	0.1	0.06	0.17	0.76	0.46	1	-	14	0	11	14	80	0	0	0.15	0.76	0.43	1	-
1YJD:C		1yjd_C_HL	140	14	5	3	5	4	10	1	125	0.29	0.8	0.01	0.92	0.64	0.000307	Yes	1	12	11	114	0.08	0.08	0.09	0.83	0.49	1	-	17	0	14	17	109	0	0	0.13	0.78	0.43	1	-
1YNT:F	2 homodimer	1ynt_F_BA	254	19	2	1	68	19	0	49	186	1	0.28	0.21	0.81	0.9	1.65e-12	Yes	9	9	63	171	0.5	0.12	0.27	0.71	0.62	0.0387	Yes	78	0	19	78	157	0	0	0.33	0.62	0.33	1	-
1ZA3:R	3 homotrimer	1za3_R_HL	134	15	3	2	23	11	4	12	107	0.73	0.48	0.1	0.88	0.82	3.07e-07	Yes	3	11	12	106	0.21	0.2	0.1	0.83	0.56	0.199	-	15	0	15	15	104	0	0	0.13	0.78	0.44	1	-
1ZTX:E		1ztx_E_HL	108	16	3	1	25	14	2	11	81	0.88	0.56	0.12	0.88	0.88	3.04e-09	Yes	4	11	13	78	0.27	0.24	0.14	0.77	0.56	0.197	-	27	0	16	27	65	0	0	0.29	0.6	0.35	1	-
2JEL:P		2jel_P_HL	85	15	4	1	14	9	6	5	65	0.6	0.64	0.07	0.87	0.76	1.67e-05	Yes	2	12	8	62	0.14	0.2	0.11	0.76	0.51	0.527	-	8	0	15	8	62	0	0	0.11	0.73	0.44	1	-
1JPS:T	2 homodimer	1jps_T_HL	219	0	no epitope predicted
1AR1:B	2	1ar1_B_CD	298	16	5	3	35	6	10	29	253	0.38	0.17	0.1	0.87	0.64	0.00575	Yes	1	14	27	255	0.07	0.04	0.1	0.86	0.49	1	-	60	3	13	57	225	0.19	0.05	0.2	0.77	0.49	1	-
1EZV:E	2	1ezv_E_XY	185	17	4	3	38	8	9	30	138	0.47	0.21	0.18	0.79	0.65	0.00922	Yes	2	15	21	146	0.12	0.09	0.13	0.8	0.5	1	-	5	0	17	5	163	0	0	0.03	0.88	0.49	1	-
1FNS:A		1fns_A_HL	196	12	4	1	8	4	8	4	180	0.33	0.5	0.02	0.94	0.66	0.000507	Yes	1	10	24	159	0.09	0.04	0.13	0.82	0.48	1	-	41	0	12	41	143	0	0	0.22	0.73	0.39	1	-
1R3J:C		1r3j_C_BA	124	13	3	2	28	11	2	17	94	0.85	0.39	0.15	0.85	0.85	7.35e-07	Yes	3	9	11	99	0.25	0.21	0.1	0.84	0.57	0.141	-	13	0	13	13	98	0	0	0.12	0.79	0.44	1	-
1NFD:D	2	1nfd_D_HG	239	13	5	2	15	8	5	7	219	0.62	0.53	0.03	0.95	0.79	3.08e-08	Yes	2	10	23	203	0.17	0.08	0.1	0.86	0.53	0.366	-	40	0	13	40	186	0	0	0.18	0.78	0.41	1	-
1TQB:A		1tqb_A_BC	102	18	3	0	12	9	9	3	81	0.5	0.75	0.04	0.88	0.73	3.55e-06	Yes	3	14	12	71	0.18	0.2	0.14	0.74	0.52	0.491	-	12	9	9	3	81	0.5	0.75	0.04	0.88	0.73	3.55e-06	Yes
1TXV:A		1txv_A_HL	452	19	5	2	229	19	0	210	223	1	0.08	0.48	0.54	0.76	1.67e-06	Yes	3	15	48	384	0.17	0.06	0.11	0.86	0.53	0.334	-	6	0	19	6	427	0	0	0.01	0.94	0.49	1	-
1V7M:V		1v7m_V_HL	163	17	3	1	42	9	8	33	113	0.53	0.21	0.23	0.75	0.65	0.0107	Yes	4	13	20	126	0.24	0.17	0.14	0.8	0.55	0.225	-	16	0	17	16	130	0	0	0.11	0.8	0.45	1	-
1XIW:A		1xiw_A_DC	105	17	4	0	12	7	10	5	83	0.41	0.58	0.06	0.86	0.68	0.000421	Yes	2	14	8	80	0.12	0.2	0.09	0.79	0.52	0.477	-	12	7	10	5	83	0.41	0.58	0.06	0.86	0.68	0.000421	Yes
1XIW:F		1xiw_F_DC	79	10	4	0	4	2	8	2	67	0.2	0.5	0.03	0.87	0.59	0.0759	-	1	8	6	62	0.11	0.14	0.09	0.82	0.51	1	-	4	2	8	2	67	0.2	0.5	0.03	0.87	0.59	0.0759	-
1Z3G:A		1z3g_A_HL	186	17	4	0	26	13	4	13	156	0.76	0.5	0.08	0.91	0.84	5.55e-10	Yes	3	13	21	147	0.19	0.12	0.12	0.82	0.53	0.347	-	26	13	4	13	156	0.76	0.5	0.08	0.91	0.84	5.55e-10	Yes
2AEP:A		2aep_A_HL	395	21	8	3	112	15	6	97	277	0.71	0.13	0.26	0.74	0.73	3.16e-05	Yes	2	18	23	350	0.1	0.08	0.06	0.9	0.52	0.368	-	42	2	19	40	334	0.1	0.05	0.11	0.85	0.49	1	-
1R0A:B		1r0a_AB_HL	429	11	7	1	11	9	2	2	416	0.82	0.82	0	0.99	0.91	2.41e-15	Yes	1	9	29	388	0.1	0.03	0.07	0.91	0.52	0.521	-	64	0	11	64	354	0	0	0.15	0.83	0.42	1	-
					4.39474	1.63158						0.584474	0.438947	0.116842	0.850526	0.734474	av						0.166316	0.129211	0.112368	0.818158	0.526842	av		19.5526					0.101842	0.111316	0.116316	0.805526	0.492105	av
					1.40538	1.26108						0.250833	0.219111	0.0990524	0.0846279	0.109734	SD						0.098404	0.0572515	0.0447476	0.0469534	0.034257	SD							0.193025	0.223947	0.0803513	0.085888	0.115972	SD
								TP	FN	FP	TN	sens (TP/(TP+FN))	ppv (TP/(TP+FP))	(1-spec)[FP/(TN+FP)]	ACC	AUC=(Sens+Spec)/2			TP	FN	FP	TN	sens (TP/(TP+FN))	ppv (TP/(TP+FP))	(1-spec)[FP/(TN+FP)]	ACC	AUC=(Sens+Spec)/2				TP	FN	FP	TN	sens (TP/(TP+FN))	ppv (TP/(TP+FP))	(1-spec)[FP/(TN+FP)]	ACC	AUC=(Sens+Spec)/2
							SUM	336	223	818	5126							SUM	87	440	645	5270								SUM	55	504	688	5256
							sens (TP/(TP+FN))	0.601073				sens (TP/(TP+FN))	0.584474	0.250833				sens (TP/(TP+FN))	0.165085				sens (TP/(TP+FN))	0.166316	0.098404					sens (TP/(TP+FN))	0.09839				sens (TP/(TP+FN))	0.101842	0.193025
							(1-spec)[FP/(TN+FP)]	0.137618				(1-spec)[FP/(TN+FP)]	0.116842	0.0990524				(1-spec)[FP/(TN+FP)]	0.109045				(1-spec)[FP/(TN+FP)]	0.112368	0.0447476					(1-spec)[FP/(TN+FP)]	0.115747				(1-spec)[FP/(TN+FP)]	0.116316	0.0803513
							ppv (TP/(TP+FP))	0.291161				ppv (TP/(TP+FP))	0.438947	0.219111				ppv (TP/(TP+FP))	0.118852				ppv (TP/(TP+FP))	0.129211	0.0572515					ppv (TP/(TP+FP))	0.0740242				ppv (TP/(TP+FP))	0.111316	0.223947
							ACC=(TP + TN) / (TP + FN + FP + TN)	0.83992				ACC=(TP + TN) / (TP + FN + FP + TN)	0.850526	0.0846279				ACC=(TP + TN) / (TP + FN + FP + TN)	0.831574				ACC=(TP + TN) / (TP + FN + FP + TN)	0.818158	0.0469534					ACC=(TP + TN) / (TP + FN + FP + TN)	0.8167				ACC=(TP + TN) / (TP + FN + FP + TN)	0.805526	0.085888
							AUC=(Sens+Spec)/2	0.731728				AUC=(Sens+Spec)/2	0.734474	0.109734				AUC=(Sens+Spec)/2	0.52802				AUC=(Sens+Spec)/2	0.526842	0.034257					AUC=(Sens+Spec)/2	0.491322				AUC=(Sens+Spec)/2	0.492105	0.115972
TP		FN	FP	TN
336		223	818	5126
87		440	645	5270
55		504	688	5256
0		0.000137	1

## Sheet: ElliPro_39_0.6_6
ElliPro score 0.6, radius 6. Epitope definition #2.					Discontinuous Epitopes: Best by significance discontinuous epitope												Average on all predicted epitopes.												First best score
antigen	epitope	antigen size	epitope size	number of predicted discontinuous	rank best epitope	best patch size	TP	FN	FP	TN	sens (TP/(TP+FN))	ppv (TP/(TP+FP))	1-spec (FP/(TN+FP))	accuracy ((TP+TN)/(TP+TN+FP+FN))	AUC (sens+spec)/2	Fisher	Significant?	TP_av	FN_av	FP_av	TN_av	sens (TP/(TP+FN))	ppv (TP/(TP+FP))	1- spec (FP/(TN+FP))	accuracy ((TP+TN)/(TP+TN+FP+FN))	AUC (sens+spec)/2	Fisher	Significant?	first patch size	TP	FN	FP	TN	sens (TP/(TP+FN))	ppv (TP/(TP+FP))	1-spec (FP/(TN+FP))	accuracy ((TP+TN)/(TP+TN+FP+FN))	AUC (sens+spec)/2	Fisher	Significant?
1AFV:A	1afv_A_HL	151	14	4	0	18	7	7	11	126	0.5	0.39	0.08	0.88	0.71	0.000217	Yes	1	12	14	122	0.08	0.07	0.1	0.83	0.49	1	-	18	7	7	11	126	0.5	0.39	0.08	0.88	0.71	0.000217	Yes
1E6J:P	1e6j_P_HL	210	12	5	1	31	11	1	20	178	0.92	0.35	0.1	0.9	0.91	1.37e-09	Yes	2	9	13	185	0.18	0.13	0.07	0.89	0.56	0.181	-	16	0	12	16	182	0	0	0.08	0.87	0.46	1	-
1EGJ:A	1egj_A_HL	101	11	3	2	18	9	2	9	81	0.82	0.5	0.1	0.89	0.86	1.06e-06	Yes	3	8	10	79	0.27	0.23	0.11	0.82	0.58	0.153	-	13	0	11	13	77	0	0	0.14	0.76	0.43	1	-
1FSK:A	1fsk_A_CB	159	17	7	4	11	11	6	0	142	0.65	1	0	0.96	0.82	4.29e-13	Yes	1	15	7	134	0.06	0.12	0.05	0.86	0.51	0.586	-	18	0	17	18	124	0	0	0.13	0.78	0.44	1	-
1H0D:C	1h0d_C_BA	123	17	6	2	15	12	5	3	103	0.71	0.8	0.03	0.93	0.84	1.72e-10	Yes	2	15	5	100	0.12	0.29	0.05	0.84	0.54	0.252	-	8	0	17	8	98	0	0	0.08	0.8	0.46	1	-
1I9R:A	1i9r_A_HL	146	18	4	1	5	4	14	1	127	0.22	0.8	0.01	0.9	0.61	0.000776	Yes	2	16	12	115	0.11	0.14	0.09	0.81	0.51	0.544	-	19	2	16	17	111	0.11	0.11	0.13	0.77	0.49	1	-
1IQD:C	1iqd_C_BA	156	16	5	4	24	9	7	15	125	0.56	0.38	0.11	0.86	0.73	6.32e-05	Yes	2	13	9	130	0.13	0.18	0.06	0.86	0.53	0.291	-	8	0	16	8	132	0	0	0.06	0.85	0.47	1	-
1JRH:I	1jrh_I_HL	108	15	4	0	12	10	5	2	91	0.67	0.83	0.02	0.94	0.82	4.66e-09	Yes	2	12	7	86	0.14	0.22	0.08	0.82	0.53	0.334	-	12	10	5	2	91	0.67	0.83	0.02	0.94	0.82	4.66e-09	Yes
1LK3:A	1lk3_A_HL	160	18	7	0	3	0	18	3	139	0	0	0.02	0.87	0.49	1	-	0	17	4	137	0	0	0.03	0.87	0.49	1	-	3	0	18	3	139	0	0	0.02	0.87	0.49	1	-
1MHP:B	1mhp_B_XY	192	19	8	7	18	12	7	6	167	0.63	0.67	0.03	0.93	0.8	2.03e-10	Yes	2	17	7	166	0.11	0.22	0.04	0.88	0.53	0.22	-	8	2	17	6	167	0.11	0.25	0.03	0.88	0.54	0.181	-
1NL0:G	1nl0_G_HL	51	7	3	0	6	0	7	6	38	0	0	0.14	0.75	0.43	1	-	1	6	4	39	0.14	0.2	0.09	0.8	0.52	0.546	-	6	0	7	6	38	0	0	0.14	0.75	0.43	1	-
1NSN:S	1nsn_S_HL	149	18	6	2	8	4	14	4	127	0.22	0.5	0.03	0.88	0.6	0.00787	Yes	1	16	9	122	0.06	0.1	0.07	0.83	0.5	1	-	5	0	18	5	126	0	0	0.04	0.85	0.48	1	-
1OAZ:A	1oaz_A_HL	123	17	5	2	8	4	13	4	102	0.24	0.5	0.04	0.86	0.6	0.0127	Yes	1	15	8	97	0.06	0.11	0.08	0.81	0.49	1	-	7	2	15	5	101	0.12	0.29	0.05	0.84	0.54	0.249	-
1ORQ:C	1orq_C_BA	223	14	5	2	33	9	5	24	185	0.64	0.27	0.11	0.87	0.76	1.42e-05	Yes	1	12	15	193	0.08	0.06	0.07	0.88	0.5	1	-	18	0	14	18	191	0	0	0.09	0.86	0.46	1	-
1ORS:C	1ors_C_BA	132	10	5	1	11	6	4	5	117	0.6	0.55	0.04	0.93	0.78	1.29e-05	Yes	1	8	7	114	0.11	0.12	0.06	0.88	0.53	0.446	-	7	0	10	7	115	0	0	0.06	0.87	0.47	1	-
1PKQ:E	1pkq_E_BA	139	17	5	0	4	0	17	4	118	0	0	0.03	0.85	0.48	1	-	1	16	6	116	0.06	0.14	0.05	0.84	0.5	1	-	4	0	17	4	118	0	0	0.03	0.85	0.48	1	-
1RJL:C	1rjl_C_BA	95	13	5	2	12	6	7	6	76	0.46	0.5	0.07	0.86	0.69	0.00119	Yes	2	11	5	76	0.15	0.29	0.06	0.83	0.55	0.248	-	6	0	13	6	76	0	0	0.07	0.8	0.46	1	-
1SY6:A	1sy6_A_HL	204	11	8	0	7	4	7	3	190	0.36	0.57	0.02	0.95	0.67	0.000151	Yes	1	9	6	186	0.1	0.14	0.03	0.93	0.53	0.303	-	7	4	7	3	190	0.36	0.57	0.02	0.95	0.67	0.000151	Yes
1TZI:V	1tzi_V_BA	102	4	3	0	9	2	2	7	91	0.5	0.22	0.07	0.91	0.71	0.0381	Yes	1	2	10	87	0.33	0.09	0.1	0.88	0.62	0.298	-	9	2	2	7	91	0.5	0.22	0.07	0.91	0.71	0.0381	Yes
1WEJ:F	1wej_F_HL	105	11	3	2	4	3	8	1	93	0.27	0.75	0.01	0.91	0.63	0.00331	Yes	1	10	3	90	0.09	0.25	0.03	0.88	0.53	0.365	-	4	0	11	4	90	0	0	0.04	0.86	0.48	1	-
1YJD:C	1yjd_C_HL	140	14	4	0	17	1	13	16	110	0.07	0.06	0.13	0.79	0.47	1	-	0	13	9	116	0	0	0.07	0.84	0.46	1	-	17	1	13	16	110	0.07	0.06	0.13	0.79	0.47	1	-
1YNT:F	1ynt_F_BA	254	19	3	2	54	14	5	40	195	0.74	0.26	0.17	0.82	0.78	4.35e-07	Yes	4	14	33	201	0.22	0.11	0.14	0.81	0.54	0.262	-	12	0	19	12	223	0	0	0.05	0.88	0.47	1	-
1ZA3:R	1za3_R_HL	134	15	3	2	22	11	4	11	108	0.73	0.5	0.09	0.89	0.82	1.66e-07	Yes	3	11	9	109	0.21	0.25	0.08	0.85	0.57	0.118	-	4	0	15	4	115	0	0	0.03	0.86	0.48	1	-
1ZTX:E	1ztx_E_HL	108	16	3	1	14	8	8	6	86	0.5	0.57	0.07	0.87	0.72	6.99e-05	Yes	2	13	8	83	0.13	0.2	0.09	0.8	0.52	0.429	-	6	0	16	6	86	0	0	0.07	0.8	0.47	1	-
2JEL:P	2jel_P_HL	85	15	2	1	12	8	7	4	66	0.53	0.67	0.06	0.87	0.74	4.7e-05	Yes	4	11	6	64	0.27	0.4	0.09	0.8	0.59	0.0704	-	8	0	15	8	62	0	0	0.11	0.73	0.44	1	-
1JPS:T	1jps_T_HL	219	0	no epitope predicted
1AR1:B	1ar1_B_CD	298	16	6	3	20	4	12	16	266	0.25	0.2	0.06	0.91	0.6	0.016	Yes	0	15	18	263	0	0	0.06	0.89	0.47	1	-	42	0	16	42	240	0	0	0.15	0.81	0.43	1	-
1EZV:E	1ezv_E_XY	185	17	5	0	5	0	17	5	163	0	0	0.03	0.88	0.49	1	-	1	15	13	154	0.06	0.07	0.08	0.85	0.49	1	-	5	0	17	5	163	0	0	0.03	0.88	0.49	1	-
1FNS:A	1fns_A_HL	196	12	4	0	6	4	8	2	182	0.33	0.67	0.01	0.95	0.66	0.000116	Yes	1	10	19	164	0.09	0.05	0.1	0.85	0.49	1	-	6	4	8	2	182	0.33	0.67	0.01	0.95	0.66	0.000116	Yes
1R3J:C	1r3j_C_BA	124	13	4	3	5	4	9	1	110	0.31	0.8	0.01	0.92	0.65	0.000358	Yes	2	10	7	103	0.17	0.22	0.06	0.86	0.55	0.216	-	10	0	13	10	101	0	0	0.09	0.81	0.45	1	-
1NFD:D	1nfd_D_HG	239	13	5	3	15	8	5	7	219	0.62	0.53	0.03	0.95	0.79	3.08e-08	Yes	1	11	16	210	0.08	0.06	0.07	0.89	0.51	0.598	-	34	0	13	34	192	0	0	0.15	0.8	0.42	1	-
1TQB:A	1tqb_A_BC	102	18	5	2	12	9	9	3	81	0.5	0.75	0.04	0.88	0.73	3.55e-06	Yes	2	15	6	77	0.12	0.25	0.07	0.79	0.52	0.409	-	5	0	18	5	79	0	0	0.06	0.77	0.47	1	-
1TXV:A	1txv_A_HL	452	19	9	1	67	18	1	49	384	0.95	0.27	0.11	0.89	0.92	2.31e-15	Yes	2	17	20	412	0.11	0.09	0.05	0.92	0.53	0.236	-	5	0	19	5	428	0	0	0.01	0.95	0.49	1	-
1V7M:V	1v7m_V_HL	163	17	4	3	7	6	11	1	145	0.35	0.86	0.01	0.93	0.67	3.43e-06	Yes	2	15	12	134	0.12	0.14	0.08	0.83	0.52	0.443	-	10	2	15	8	138	0.12	0.2	0.05	0.86	0.53	0.28	-
1XIW:A	1xiw_A_DC	105	17	3	0	10	7	10	3	85	0.41	0.7	0.03	0.88	0.69	7.73e-05	Yes	3	13	7	80	0.19	0.3	0.08	0.81	0.55	0.185	-	10	7	10	3	85	0.41	0.7	0.03	0.88	0.69	7.73e-05	Yes
1XIW:F	1xiw_F_DC	79	10	3	0	10	3	7	7	62	0.3	0.3	0.1	0.82	0.6	0.109	-	1	8	4	64	0.11	0.2	0.06	0.84	0.53	0.472	-	10	3	7	7	62	0.3	0.3	0.1	0.82	0.6	0.109	-
1Z3G:B	1z3g_B_IM	186	17	4	0	23	12	5	11	158	0.71	0.52	0.07	0.91	0.82	2.48e-09	Yes	3	14	17	152	0.18	0.15	0.1	0.83	0.54	0.27	-	23	12	5	11	158	0.71	0.52	0.07	0.91	0.82	2.48e-09	Yes
2AEP:A	2aep_A_HL	395	21	8	2	49	9	12	40	334	0.43	0.18	0.11	0.87	0.66	0.000314	Yes	2	18	20	353	0.1	0.09	0.05	0.9	0.52	0.31	-	40	2	19	38	336	0.1	0.05	0.1	0.86	0.5	1	-
1R0A:B	1r0a_AB_HL	429	11	10	1	10	9	2	1	417	0.82	0.9	0	0.99	0.91	4.39e-16	Yes	1	10	16	401	0.09	0.06	0.04	0.94	0.53	0.363	-	7	0	11	7	411	0	0	0.02	0.96	0.49	1	-
				4.89474	1.47368						0.461053	0.482105	0.0576316	0.890789	0.701579	av						0.121842	0.151053	0.0707895	0.851053	0.525526	av							0.116053	0.135789	0.0694737	0.848947	0.522632	av
				1.88579	1.5199						0.261387	0.279402	0.0440168	0.0474986	0.127439	SD						0.0723301	0.0926134	0.0240923	0.0380462	0.0321901	SD							0.20173	0.233523	0.0423593	0.059629	0.106915	SD
							TP	FN	FP	TN	sens (TP/(TP+FN))	ppv (TP/(TP+FP))	(1-spec)[FP/(TN+FP)]	ACC	AUC=(Sens+Spec)/2			TP	FN	FP	TN	sens (TP/(TP+FN))	ppv (TP/(TP+FP))	(1-spec)[FP/(TN+FP)]	ACC	AUC=(Sens+Spec)/2				TP	FN	FP	TN	sens (TP/(TP+FN))	ppv (TP/(TP+FP))	(1-spec)[FP/(TN+FP)]	ACC	AUC=(Sens+Spec)/2
						SUM	258	301	357	5587							SUM	62	472	401	5514								SUM	60	499	390	5554
						sens (TP/(TP+FN))	0.461538				sens (TP/(TP+FN))	0.461053	0.261387				sens (TP/(TP+FN))	0.116105				sens (TP/(TP+FN))	0.121842	0.0723301					sens (TP/(TP+FN))	0.107335				sens (TP/(TP+FN))	0.116053	0.20173
						(1-spec)[FP/(TN+FP)]	0.0600606				(1-spec)[FP/(TN+FP)]	0.0576316	0.0440168				(1-spec)[FP/(TN+FP)]	0.0677937				(1-spec)[FP/(TN+FP)]	0.0707895	0.0240923					(1-spec)[FP/(TN+FP)]	0.0656124				(1-spec)[FP/(TN+FP)]	0.0694737	0.0423593
						ppv (TP/(TP+FP))	0.419512				ppv (TP/(TP+FP))	0.482105	0.279402				ppv (TP/(TP+FP))	0.133909				ppv (TP/(TP+FP))	0.151053	0.0926134					ppv (TP/(TP+FP))	0.133333				ppv (TP/(TP+FP))	0.135789	0.233523
						ACC=(TP + TN) / (TP + FN + FP + TN)	0.898816				ACC=(TP + TN) / (TP + FN + FP + TN)	0.890789	0.0474986				ACC=(TP + TN) / (TP + FN + FP + TN)	0.86463				ACC=(TP + TN) / (TP + FN + FP + TN)	0.851053	0.0380462					ACC=(TP + TN) / (TP + FN + FP + TN)	0.863294				ACC=(TP + TN) / (TP + FN + FP + TN)	0.848947	0.059629
						AUC=(Sens+Spec)/2	0.700739				AUC=(Sens+Spec)/2	0.701579	0.127439				AUC=(Sens+Spec)/2	0.524156				AUC=(Sens+Spec)/2	0.525526	0.0321901					AUC=(Sens+Spec)/2	0.520861				AUC=(Sens+Spec)/2	0.522632	0.106915
TP	FN	FP	TN
258	301	357	5587
62	472	401	5514
60	499	390	5554
0	7.27e-05	0.000308

## Sheet: ElliPro_39_0.7_7
ElliPro score 0.7, radius 7. Epitope definition #2.					Discontinuous Epitopes: Best by significance discontinuous epitope												Average on all predicted epitopes.												First best score
antigen	epitope	antigen size	epitope size	number of predicted discontinuous	rank best epitope	best patch size	TP	FN	FP	TN	sens (TP/(TP+FN))	ppv (TP/(TP+FP))	1-spec (FP/(TN+FP))	accuracy ((TP+TN)/(TP+TN+FP+FN))	AUC (sens+spec)/2	Fisher	Significant?	TP_av	FN_av	FP_av	TN_av	sens (TP/(TP+FN))	ppv (TP/(TP+FP))	1- spec (FP/(TN+FP))	accuracy ((TP+TN)/(TP+TN+FP+FN))	AUC (sens+spec)/2	Fisher	Significant?	first patch size	TP	FN	FP	TN	sens (TP/(TP+FN))	ppv (TP/(TP+FP))	1-spec (FP/(TN+FP))	accuracy ((TP+TN)/(TP+TN+FP+FN))	AUC (sens+spec)/2	Fisher	Significant?
1AFV:A	1afv_A_HL	151	14	4	0	8	0	14	8	129	0	0	0.06	0.85	0.47	1	-	1	13	10	126	0.07	0.09	0.07	0.85	0.5	1	-	8	0	14	8	129	0	0	0.06	0.85	0.47	1	-
1E6J:P	1e6j_P_HL	210	12	4	1	28	11	1	17	181	0.92	0.39	0.09	0.91	0.92	3.53e-10	Yes	2	9	14	183	0.18	0.12	0.07	0.89	0.56	0.203	-	22	0	12	22	176	0	0	0.11	0.84	0.44	1	-
1EGJ:A	1egj_A_HL	101	11	3	0	15	9	2	6	84	0.82	0.6	0.07	0.92	0.88	1.17e-07	Yes	3	8	9	80	0.27	0.25	0.1	0.83	0.59	0.125	-	15	9	2	6	84	0.82	0.6	0.07	0.92	0.88	1.17e-07	Yes
1FSK:A	1fsk_A_CB	159	17	4	2	10	10	7	0	142	0.59	1	0	0.96	0.79	9.12e-12	Yes	2	14	9	132	0.12	0.18	0.06	0.85	0.53	0.311	-	8	0	17	8	134	0	0	0.06	0.84	0.47	1	-
1H0D:C	1h0d_C_BA	123	17	3	2	15	13	4	2	104	0.76	0.87	0.02	0.95	0.87	1.9e-12	Yes	4	12	5	101	0.25	0.44	0.05	0.86	0.6	0.017	Yes	3	0	17	3	103	0	0	0.03	0.84	0.49	1	-
1I9R:A	1i9r_A_HL	146	18	5	2	5	4	14	1	127	0.22	0.8	0.01	0.9	0.61	0.000776	Yes	1	16	8	120	0.06	0.11	0.06	0.83	0.5	1	-	17	2	16	15	113	0.11	0.12	0.12	0.79	0.5	1	-
1IQD:C	1iqd_C_BA	156	16	3	0	11	0	16	11	129	0	0	0.08	0.83	0.46	1	-	0	16	9	130	0	0	0.06	0.84	0.47	1	-	11	0	16	11	129	0	0	0.08	0.83	0.46	1	-
1JRH:I	1jrh_I_HL	108	15	2	1	24	11	4	13	80	0.73	0.46	0.14	0.84	0.8	5.81e-06	Yes	5	9	15	78	0.36	0.25	0.16	0.78	0.6	0.0884	-	17	0	15	17	76	0	0	0.18	0.7	0.41	1	-
1LK3:A	1lk3_A_HL	160	18	5	3	12	6	12	6	136	0.33	0.5	0.04	0.89	0.65	0.000532	Yes	1	16	5	136	0.06	0.17	0.04	0.87	0.51	0.501	-	8	0	18	8	134	0	0	0.06	0.84	0.47	1	-
1MHP:B	1mhp_B_XY	192	19	3	0	10	3	16	7	166	0.16	0.3	0.04	0.88	0.56	0.0633	-	1	17	14	158	0.06	0.07	0.08	0.84	0.49	1	-	10	3	16	7	166	0.16	0.3	0.04	0.88	0.56	0.0633	-
1NL0:G	1nl0_G_HL	51	7	1	0	3	0	7	3	41	0	0	0.07	0.8	0.47	1	-	0	7	3	41	0	0	0.07	0.8	0.47	1	-	3	0	7	3	41	0	0	0.07	0.8	0.47	1	-
1NSN:S	1nsn_S_HL	149	18	3	0	5	0	18	5	126	0	0	0.04	0.85	0.48	1	-	1	17	9	121	0.06	0.1	0.07	0.82	0.49	1	-	5	0	18	5	126	0	0	0.04	0.85	0.48	1	-
1OAZ:A	1oaz_A_HL	123	17	4	3	18	8	9	10	96	0.47	0.44	0.09	0.85	0.69	0.00049	Yes	2	14	9	96	0.12	0.18	0.09	0.81	0.52	0.443	-	18	2	15	16	90	0.12	0.11	0.15	0.75	0.48	1	-
1ORQ:C	1orq_C_BA	223	14	5	1	25	8	6	17	192	0.57	0.32	0.08	0.9	0.75	1.56e-05	Yes	1	12	11	197	0.08	0.08	0.05	0.9	0.51	0.526	-	15	0	14	15	194	0	0	0.07	0.87	0.46	1	-
1ORS:C	1ors_C_BA	132	10	5	1	9	7	3	2	120	0.7	0.78	0.02	0.96	0.84	3.51e-08	Yes	1	8	6	115	0.11	0.14	0.05	0.89	0.53	0.402	-	7	0	10	7	115	0	0	0.06	0.87	0.47	1	-
1PKQ:E	1pkq_E_BA	139	17	3	2	27	9	8	17	105	0.53	0.35	0.14	0.82	0.7	0.000667	Yes	3	13	12	109	0.19	0.2	0.1	0.82	0.54	0.246	-	4	1	16	3	119	0.06	0.25	0.02	0.86	0.52	0.41	-
1RJL:C	1rjl_C_BA	95	13	3	2	17	6	7	11	71	0.46	0.35	0.13	0.81	0.66	0.011	Yes	3	9	7	75	0.25	0.3	0.09	0.83	0.58	0.114	-	5	0	13	5	77	0	0	0.06	0.81	0.47	1	-
1SY6:A	1sy6_A_HL	204	11	3	1	14	7	4	7	186	0.64	0.5	0.04	0.95	0.8	3.79e-07	Yes	3	8	17	176	0.27	0.15	0.09	0.88	0.59	0.08	-	17	0	11	17	176	0	0	0.09	0.86	0.46	1	-
1TZI:V	1tzi_V_BA	102	4	3	0	8	2	2	6	92	0.5	0.25	0.06	0.92	0.72	0.0301	Yes	1	3	10	88	0.25	0.09	0.1	0.87	0.57	0.371	-	8	2	2	6	92	0.5	0.25	0.06	0.92	0.72	0.0301	Yes
1WEJ:F	1wej_F_HL	105	11	2	0	5	0	11	5	89	0	0	0.05	0.85	0.47	1	-	0	11	5	89	0	0	0.05	0.85	0.47	1	-	5	0	11	5	89	0	0	0.05	0.85	0.47	1	-
1YJD:C	1yjd_C_HL	140	14	3	0	17	2	12	15	111	0.14	0.12	0.12	0.81	0.51	0.531	-	0	13	11	114	0	0	0.09	0.83	0.46	1	-	17	2	12	15	111	0.14	0.12	0.12	0.81	0.51	0.531	-
1YNT:F	1ynt_F_BA	254	19	3	2	49	12	7	37	198	0.63	0.24	0.16	0.83	0.74	1.37e-05	Yes	4	15	32	202	0.21	0.11	0.14	0.81	0.54	0.277	-	11	0	19	11	224	0	0	0.05	0.88	0.48	1	-
1ZA3:R	1za3_R_HL	134	15	3	2	13	7	8	6	113	0.47	0.54	0.05	0.9	0.71	5.95e-05	Yes	2	12	7	111	0.14	0.22	0.06	0.86	0.54	0.244	-	3	0	15	3	116	0	0	0.03	0.87	0.49	1	-
1ZTX:E	1ztx_E_HL	108	16	3	2	16	9	7	7	85	0.56	0.56	0.08	0.87	0.74	2.09e-05	Yes	3	13	6	85	0.19	0.33	0.07	0.82	0.56	0.131	-	6	0	16	6	86	0	0	0.07	0.8	0.47	1	-
2JEL:P	2jel_P_HL	85	15	2	0	10	6	9	4	66	0.4	0.6	0.06	0.85	0.67	0.00158	Yes	3	12	6	64	0.2	0.33	0.09	0.79	0.56	0.192	-	10	6	9	4	66	0.4	0.6	0.06	0.85	0.67	0.00158	Yes
1JPS:T	1jps_T_HL	219	0	no epitope predicted
1AR1:B	1ar1_B_CD	298	16	3	1	3	3	13	0	282	0.19	1	0	0.96	0.59	0.000128	Yes	1	15	24	257	0.06	0.04	0.09	0.87	0.49	1	-	38	0	16	38	244	0	0	0.13	0.82	0.43	1	-
1EZV:E	1ezv_E_XY	185	17	4	3	12	5	12	7	161	0.29	0.42	0.04	0.9	0.63	0.00191	Yes	1	15	10	157	0.06	0.09	0.06	0.86	0.5	1	-	5	0	17	5	163	0	0	0.03	0.88	0.49	1	-
1FNS:A	1fns_A_HL	196	12	3	0	3	3	9	0	184	0.25	1	0	0.95	0.62	0.000178	Yes	2	10	18	166	0.17	0.1	0.1	0.86	0.53	0.352	-	3	3	9	0	184	0.25	1	0	0.95	0.62	0.000178	Yes
1R3J:C	1r3j_C_BA	124	13	3	0	11	0	13	11	100	0	0	0.1	0.81	0.45	1	-	1	12	7	103	0.08	0.12	0.06	0.85	0.51	1	-	11	0	13	11	100	0	0	0.1	0.81	0.45	1	-
1NFD:D	1nfd_D_HG	239	13	4	3	21	10	3	11	215	0.77	0.48	0.05	0.94	0.86	6.37e-10	Yes	2	10	18	207	0.17	0.1	0.08	0.88	0.54	0.268	-	30	0	13	30	196	0	0	0.13	0.82	0.43	1	-
1TQB:A	1tqb_A_BC	102	18	2	0	3	3	15	0	84	0.17	1	0	0.85	0.58	0.00476	Yes	1	16	1	82	0.06	0.5	0.01	0.83	0.52	0.313	-	3	3	15	0	84	0.17	1	0	0.85	0.58	0.00476	Yes
1TXV:A	1txv_A_HL	452	19	5	0	56	17	2	39	394	0.89	0.3	0.09	0.91	0.9	4.93e-15	Yes	3	15	34	399	0.17	0.08	0.08	0.89	0.54	0.176	-	56	17	2	39	394	0.89	0.3	0.09	0.91	0.9	4.93e-15	Yes
1V7M:V	1v7m_V_HL	163	17	4	3	5	5	12	0	146	0.29	1	0	0.93	0.65	6.87e-06	Yes	1	15	11	135	0.06	0.08	0.08	0.84	0.49	1	-	9	0	17	9	137	0	0	0.06	0.84	0.47	1	-
1XIW:A	1xiw_A_DC	105	17	1	0	7	0	17	7	81	0	0	0.08	0.77	0.46	1	-	0	17	7	81	0	0	0.08	0.77	0.46	1	-	7	0	17	7	81	0	0	0.08	0.77	0.46	1	-
1XIW:F	1xiw_F_DC	79	10	1	0	8	3	7	5	64	0.3	0.38	0.07	0.85	0.61	0.0592	-	3	7	5	64	0.3	0.38	0.07	0.85	0.61	0.0592	-	8	3	7	5	64	0.3	0.38	0.07	0.85	0.61	0.0592	-
1Z3G:B	1z3g_B_IM	186	17	4	1	21	11	6	10	159	0.65	0.52	0.06	0.91	0.79	1.84e-08	Yes	2	14	13	155	0.12	0.13	0.08	0.85	0.52	0.383	-	5	0	17	5	164	0	0	0.03	0.88	0.49	1	-
2AEP:A	2aep_A_HL	395	21	2	0	46	2	19	44	330	0.1	0.04	0.12	0.84	0.49	1	-	1	20	71	303	0.05	0.01	0.19	0.77	0.43	1	-	46	2	19	44	330	0.1	0.04	0.12	0.84	0.49	1	-
1R0A:B	1r0a_AB_HL	429	11	4	1	10	8	3	2	416	0.73	0.8	0	0.99	0.86	2.75e-13	Yes	2	8	33	385	0.2	0.06	0.08	0.9	0.56	0.193	-	52	0	11	52	366	0	0	0.12	0.85	0.44	1	-
				3.21053	1.02632						0.400789	0.445	0.0618421	0.881842	0.669737	av						0.131579	0.147368	0.0794737	0.843158	0.525789	av							0.105789	0.133421	0.0728947	0.843421	0.516579	av
				1.09441	1.1025						0.289047	0.328302	0.0436729	0.0547651	0.144662	SD						0.0950541	0.124481	0.0317888	0.034257	0.0441516	SD							0.215352	0.261774	0.0405974	0.0470351	0.110534	SD
							TP	FN	FP	TN	sens (TP/(TP+FN))	ppv (TP/(TP+FP))	(1-spec)[FP/(TN+FP)]	ACC	AUC=(Sens+Spec)/2			TP	FN	FP	TN	sens (TP/(TP+FN))	ppv (TP/(TP+FP))	(1-spec)[FP/(TN+FP)]	ACC	AUC=(Sens+Spec)/2				TP	FN	FP	TN	sens (TP/(TP+FN))	ppv (TP/(TP+FP))	(1-spec)[FP/(TN+FP)]	ACC	AUC=(Sens+Spec)/2
						SUM	220	339	359	5585							SUM	67	471	501	5421								SUM	55	504	471	5473
						sens (TP/(TP+FN))	0.39356				sens (TP/(TP+FN))	0.400789	0.289047				sens (TP/(TP+FN))	0.124535				sens (TP/(TP+FN))	0.131579	0.0950541					sens (TP/(TP+FN))	0.09839				sens (TP/(TP+FN))	0.105789	0.215352
						(1-spec)[FP/(TN+FP)]	0.060397				(1-spec)[FP/(TN+FP)]	0.0618421	0.0436729				(1-spec)[FP/(TN+FP)]	0.0845998				(1-spec)[FP/(TN+FP)]	0.0794737	0.0317888					(1-spec)[FP/(TN+FP)]	0.0792396				(1-spec)[FP/(TN+FP)]	0.0728947	0.0405974
						ppv (TP/(TP+FP))	0.379965				ppv (TP/(TP+FP))	0.445	0.328302				ppv (TP/(TP+FP))	0.117958				ppv (TP/(TP+FP))	0.147368	0.124481					ppv (TP/(TP+FP))	0.104563				ppv (TP/(TP+FP))	0.133421	0.261774
						ACC=(TP + TN) / (TP + FN + FP + TN)	0.892665				ACC=(TP + TN) / (TP + FN + FP + TN)	0.881842	0.0547651				ACC=(TP + TN) / (TP + FN + FP + TN)	0.849536				ACC=(TP + TN) / (TP + FN + FP + TN)	0.843158	0.034257					ACC=(TP + TN) / (TP + FN + FP + TN)	0.850069				ACC=(TP + TN) / (TP + FN + FP + TN)	0.843421	0.0470351
						AUC=(Sens+Spec)/2	0.666581				AUC=(Sens+Spec)/2	0.669737	0.144662				AUC=(Sens+Spec)/2	0.519968				AUC=(Sens+Spec)/2	0.525789	0.0441516					AUC=(Sens+Spec)/2	0.509575				AUC=(Sens+Spec)/2	0.516579	0.110534
TP	FN	FP	TN
220	339	359	5585
67	471	501	5421
55	504	471	5473
0	0.00173	0.0687

## Sheet: ElliPro_default
ElliPro default score 0.7, default radius 6. Epitope definition #2.					Discontinuous Epitopes: Best by significance discontinuous epitope											Average on all predicted epitopes.											Fist best score										Second best score
antigen	epitope	antigen size	epitope size	number of predicted discontinuous	rank best epitope	best patch size	TP	FN	FP	TN	sens (TP/(TP+FN))	ppv (TP/(TP+FP))	1-spec (FP/(TN+FP))	AUC (sens+spec)/2	Fisher	Significant?	TP_av	FN_av	FP_av	TN_av	sens (TP/(TP+FN))	ppv (TP/(TP+FP))	1- spec (FP/(TN+FP))	AUC (sens+spec)/2	Fisher	Significant?	first patch size	TP	FN	FP	TN	sens (TP/(TP+FN))	ppv (TP/(TP+FP))	1-spec (FP/(TN+FP))	AUC (sens+spec)/2	Fisher	Significant?	second patch size	TP	FN	FP	TN	sens (TP/(TP+FN))	ppv (TP/(TP+FP))	1-spec (FP/(TN+FP))	AUC (sens+spec)/2	Fisher	Significant?
1AFV:A	1afv_A_HL	151	14	4	0	15	4	10	11	126	0.29	0.27	0.08	0.6	0.0351	Yes	1	13	6	130	0.07	0.14	0.04	0.51	0.504	-	15	4	10	11	126	0.29	0.27	0.08	0.6	0.0351	Yes	8	0	14	8	129	0	0	0.06	0.47	1	-
1FSK:A	1fsk_A_CB	159	17	5	4	10	10	7	0	142	0.59	1	0	0.79	9.12e-12	Yes	2	15	6	135	0.12	0.25	0.04	0.54	0.207	-	3	0	17	3	139	0	0	0.02	0.49	1	-	17	0	17	17	125	0	0	0.12	0.44	1	-
1H0D:C	1h0d_C_BA	123	17	4	2	14	12	5	2	104	0.71	0.86	0.02	0.84	3.59e-11	Yes	3	14	4	101	0.18	0.43	0.04	0.57	0.0557	-	7	0	17	7	99	0	0	0.07	0.47	1	-	3	0	17	2	104	0	0	0.02	0.49	1	-
1I9R:A	1i9r_A_HL	146	18	6	0	4	3	15	1	127	0.17	0.75	0.01	0.58	0.00592	Yes	1	17	5	122	0.06	0.17	0.04	0.51	0.555	-	4	3	15	1	127	0.17	0.75	0.01	0.58	0.00592	Yes	16	2	16	14	114	0.11	0.12	0.11	0.5	0.893	-
1IQD:C	1iqd_C_BA	156	16	4	3	11	4	12	7	133	0.25	0.36	0.05	0.6	0.016	Yes	1	15	6	133	0.06	0.14	0.04	0.51	0.541	-	7	0	16	7	133	0	0	0.05	0.47	1	-	8	0	16	8	132	0	0	0.06	0.47	1	-
1JRH:I	1jrh_I_HL	108	15	3	0	12	10	5	2	91	0.67	0.83	0.02	0.82	4.66e-09	Yes	3	11	7	85	0.21	0.3	0.08	0.57	0.126	-	12	10	5	2	91	0.67	0.83	0.02	0.82	4.66e-09	Yes	12	0	15	12	81	0	0	0.13	0.44	1	-
1LK3:A	1lk3_A_HL	160	18	4	0	3	0	18	3	139	0	0	0.02	0.49	1	-	0	17	5	137	0	0	0.04	0.48	1	-	3	0	18	3	139	0	0	0.02	0.49	1	-	8	1	17	7	135	0.06	0.12	0.05	0.5	1	-
1NSN:S	1nsn_S_HL	149	18	4	0	4	0	18	4	127	0	0	0.03	0.48	1	-	0	17	6	124	0	0	0.05	0.48	1	-	4	0	18	4	127	0	0	0.03	0.48	1	-	4	0	18	4	127	0	0	0.03	0.48	1	-
1OAZ:A	1oaz_A_HL	123	17	4	0	7	2	15	5	101	0.12	0.29	0.05	0.54	0.249	-	1	16	6	100	0.06	0.14	0.06	0.5	0.999	-	7	2	15	5	101	0.12	0.29	0.05	0.54	0.249	-	9	2	15	7	99	0.12	0.22	0.07	0.53	0.361	-
1ORQ:C	1orq_C_BA	223	14	5	1	22	7	7	15	194	0.5	0.32	0.07	0.71	7.6e-05	Yes	1	12	10	198	0.08	0.09	0.05	0.51	0.495	-	15	0	14	15	194	0	0	0.07	0.46	1	-	22	7	7	15	194	0.5	0.32	0.07	0.71	7.6e-05	Yes
1PKQ:E	1pkq_E_BA	139	17	4	0	4	0	17	4	118	0	0	0.03	0.48	1	-	0	16	3	118	0	0	0.02	0.49	1	-	4	0	17	4	118	0	0	0.03	0.48	1	-	3	0	17	3	119	0	0	0.02	0.49	1	-
1RJL:C	1rjl_C_BA	95	13	3	2	12	6	7	6	76	0.46	0.5	0.07	0.69	0.00119	Yes	3	9	5	77	0.25	0.38	0.06	0.59	0.0624	-	4	0	13	4	78	0	0	0.05	0.48	1	-	9	4	9	5	77	0.31	0.44	0.06	0.62	0.0187	Yes
1SY6:A	1sy6_A_HL	204	11	6	2	3	3	8	0	193	0.27	1	0	0.64	0.000118	Yes	1	9	6	186	0.1	0.14	0.03	0.53	0.303	-	10	0	11	10	183	0	0	0.05	0.47	1	-	7	4	7	3	190	0.36	0.57	0.02	0.67	0.000151	Yes
1TZI:V	1tzi_V_BA	102	4	4	0	7	2	2	5	93	0.5	0.29	0.05	0.72	0.0229	Yes	0	3	6	92	0	0	0.06	0.47	1	-	7	2	2	5	93	0.5	0.29	0.05	0.72	0.0229	Yes	9	0	4	9	89	0	0	0.09	0.45	1	-
1WEJ:F	1wej_F_HL	105	11	2	0	4	0	11	4	90	0	0	0.04	0.48	1	-	0	11	4	89	0	0	0.04	0.48	1	-	4	0	11	4	90	0	0	0.04	0.48	1	-	5	0	11	5	89	0	0	0.05	0.47	1	-
1YJD:C	1yjd_C_HL	140	14	4	0	15	1	13	14	112	0.07	0.07	0.11	0.48	1	-	0	13	9	117	0	0	0.07	0.46	1	-	15	1	13	14	112	0.07	0.07	0.11	0.48	1	-	13	0	14	13	113	0	0	0.1	0.45	1	-
1ZA3:R	1za3_R_HL	134	15	4	2	6	3	12	3	116	0.2	0.5	0.03	0.59	0.0187	Yes	1	13	5	113	0.07	0.17	0.04	0.51	0.497	-	3	0	15	3	116	0	0	0.03	0.49	1	-	4	2	13	2	117	0.13	0.5	0.02	0.56	0.0617	-
1ZTX:E	1ztx_E_HL	108	16	4	2	14	8	8	6	86	0.5	0.57	0.07	0.72	6.99e-05	Yes	2	14	5	86	0.12	0.29	0.05	0.54	0.281	-	5	0	16	5	87	0	0	0.05	0.47	1	-	5	0	16	5	87	0	0	0.05	0.47	1	-
1A14:N	1a14_N_HL	388	17	6	0	3	0	17	3	368	0	0	0.01	0.5	1	-	0	17	17	353	0	0	0.05	0.48	1	-	3	0	17	3	368	0	0	0.01	0.5	1	-	37	0	17	37	334	0	0	0.1	0.45	1	-
1A14:N	1nca_N_HL	388	21	6	0	3	0	21	3	364	0	0	0.01	0.5	1	-	0	21	17	349	0	0	0.05	0.48	1	-	3	0	21	3	364	0	0	0.01	0.5	1	-	37	0	21	37	330	0	0	0.1	0.45	1	-
1RJC:B	1bvk_C_BA	129	17	3	0	8	5	12	3	109	0.29	0.62	0.03	0.63	0.000977	Yes	2	15	7	105	0.12	0.22	0.06	0.53	0.337	-	8	5	12	3	109	0.29	0.62	0.03	0.63	0.000977	Yes	3	1	16	2	110	0.06	0.33	0.02	0.52	0.348	-
1RJC:B	1jhl_A_HL	129	11	3	0	8	4	7	4	114	0.36	0.5	0.03	0.66	0.00174	Yes	1	9	7	110	0.1	0.12	0.06	0.52	0.491	-	8	4	7	4	114	0.36	0.5	0.03	0.66	0.00174	Yes	3	0	11	3	115	0	0	0.03	0.49	1	-
1RJC:B	1ndg_C_BA	129	21	3	1	3	3	18	0	108	0.14	1	0	0.57	0.00381	Yes	1	19	7	100	0.05	0.12	0.07	0.49	1	-	8	0	21	8	100	0	0	0.07	0.46	1	-	3	3	18	0	108	0.14	1	0	0.57	0.00381	Yes
1RJC:B	1p2c_C_BA	129	18	3	2	16	10	8	6	105	0.56	0.62	0.05	0.75	9.69e-07	Yes	3	14	5	105	0.18	0.38	0.05	0.57	0.0734	-	8	0	18	8	103	0	0	0.07	0.46	1	-	3	0	18	3	108	0	0	0.03	0.49	1	-
1JPS:T	1jps_T_HL	219	0	no epitope predicted
1AR1:B	1ar1_B_CD	298	16	4	0	38	0	16	38	244	0	0	0.13	0.43	1	-	0	16	13	268	0	0	0.05	0.48	1	-	38	0	16	38	244	0	0	0.13	0.43	1	-	9	0	16	9	273	0	0	0.03	0.48	1	-
1EO8:A	1eo8_A_HL	328	15	4	0	40	0	15	40	273	0	0	0.13	0.44	1	-	0	15	24	289	0	0	0.08	0.46	1	-	40	0	15	40	273	0	0	0.13	0.44	1	-	22	0	15	22	291	0	0	0.07	0.46	1	-
1EO8:A	1ken_A_HL	328	16	4	3	27	8	8	19	293	0.5	0.3	0.06	0.72	6.05e-06	Yes	2	13	21	290	0.13	0.09	0.07	0.53	0.286	-	40	0	16	40	272	0	0	0.13	0.44	1	-	22	0	16	22	290	0	0	0.07	0.46	1	-
1EO8:A	1qfu_A_HL	328	19	4	0	40	0	19	40	269	0	0	0.13	0.44	1	-	0	18	23	285	0	0	0.07	0.46	1	-	40	0	19	40	269	0	0	0.13	0.44	1	-	22	0	19	22	287	0	0	0.07	0.46	1	-
1EO8:A	2vit_C_BA	328	18	4	0	40	0	18	40	270	0	0	0.13	0.44	1	-	0	17	23	286	0	0	0.07	0.46	1	-	40	0	18	40	270	0	0	0.13	0.44	1	-	22	0	18	22	288	0	0	0.07	0.46	1	-
1EZV:E	1ezv_E_XY	185	17	5	3	10	5	12	5	163	0.29	0.5	0.03	0.63	0.000684	Yes	1	16	8	159	0.06	0.11	0.05	0.51	0.591	-	5	0	17	5	163	0	0	0.03	0.49	1	-	21	0	17	21	147	0	0	0.12	0.44	1	-
1G9M:G	1g9m_G_HL	321	12	4	3	42	9	3	33	276	0.75	0.21	0.11	0.82	8.16e-07	Yes	2	9	22	287	0.18	0.08	0.07	0.56	0.196	-	5	0	12	5	304	0	0	0.02	0.49	1	-	33	0	12	33	276	0	0	0.11	0.45	1	-
1G9M:G	2b4c_G_HL	321	12	4	3	42	9	3	33	276	0.75	0.21	0.11	0.82	8.16e-07	Yes	2	9	22	287	0.18	0.08	0.07	0.56	0.196	-	5	0	12	5	304	0	0	0.02	0.49	1	-	33	0	12	33	276	0	0	0.11	0.45	1	-
1R3J:C	1r3j_C_BA	124	13	3	0	10	0	13	10	101	0	0	0.09	0.45	1	-	0	13	7	104	0	0	0.06	0.47	1	-	10	0	13	10	101	0	0	0.09	0.45	1	-	3	0	13	3	108	0	0	0.03	0.49	1	-
1NFD:D	1nfd_D_HG	239	13	6	3	12	8	5	4	222	0.62	0.67	0.02	0.8	2.51e-09	Yes	1	11	11	215	0.08	0.08	0.05	0.52	0.471	-	4	0	13	4	222	0	0	0.02	0.49	1	-	29	0	13	29	197	0	0	0.13	0.44	1	-
1TQB:A	1tqb_A_BC	102	18	5	3	8	7	11	1	83	0.39	0.88	0.01	0.69	1.24e-05	Yes	1	16	4	79	0.06	0.2	0.05	0.51	1	-	4	0	18	4	80	0	0	0.05	0.48	1	-	3	0	18	3	81	0	0	0.04	0.48	1	-
1TXV:A	1txv_A_HL	452	19	11	0	42	14	5	28	405	0.74	0.33	0.06	0.84	3.25e-12	Yes	1	17	13	419	0.06	0.07	0.03	0.51	0.44	-	42	14	5	28	405	0.74	0.33	0.06	0.84	3.25e-12	Yes	5	0	19	5	428	0	0	0.01	0.49	1	-
1V7M:V	1v7m_V_HL	163	17	5	3	4	4	13	0	146	0.24	1	0	0.62	8.4e-05	Yes	0	16	8	138	0	0	0.05	0.47	1	-	5	0	17	5	141	0	0	0.03	0.48	1	-	7	0	17	7	139	0	0	0.05	0.48	1	-
1XIW:A	1xiw_A_DC	105	17	3	2	10	7	10	3	85	0.41	0.7	0.03	0.69	7.73e-05	Yes	3	13	3	84	0.19	0.5	0.03	0.58	0.0466	Yes	7	0	17	7	81	0	0	0.08	0.46	1	-	4	3	14	1	87	0.18	0.75	0.01	0.58	0.013	Yes
1XIW:F	1xiw_F_DC	79	10	3	0	3	3	7	0	69	0.3	1	0	0.65	0.00152	Yes	1	8	2	67	0.11	0.33	0.03	0.54	0.311	-	3	3	7	0	69	0.3	1	0	0.65	0.00152	Yes	4	0	10	4	65	0	0	0.06	0.47	1	-
1Z3G:B	1z3g_B_IM	186	17	4	1	21	11	6	10	159	0.65	0.52	0.06	0.79	1.84e-08	Yes	2	14	12	156	0.12	0.14	0.07	0.53	0.349	-	5	0	17	5	164	0	0	0.03	0.49	1	-	21	11	6	10	159	0.65	0.52	0.06	0.79	1.84e-08	Yes
2AEP:A	2aep_A_HL	395	21	6	3	13	7	14	6	368	0.33	0.54	0.02	0.66	5.83e-07	Yes	1	19	21	352	0.05	0.05	0.06	0.5	1	-	10	0	21	10	364	0	0	0.03	0.49	1	-	37	2	19	35	339	0.1	0.05	0.09	0.5	0.88	-

## Sheet: ElliPro_0.7_4
ElliPro default score 0.7, radius 4. Epitope definition #2.					Discontinuous Epitopes: Best by significance discontinuous epitope											Average on all predicted epitopes.											Fist best score										Second best score
antigen	epitope	antigen size	epitope size	number of predicted discontinuous	rank best epitope	best patch size	TP	FN	FP	TN	sens (TP/(TP+FN))	ppv (TP/(TP+FP))	1-spec (FP/(TN+FP))	AUC (sens+spec)/2	Fisher	Significant?	TP_av	FN_av	FP_av	TN_av	sens (TP/(TP+FN))	ppv (TP/(TP+FP))	1- spec (FP/(TN+FP))	AUC (sens+spec)/2	Fisher	Significant?	first patch size	TP	FN	FP	TN	sens (TP/(TP+FN))	ppv (TP/(TP+FP))	1-spec (FP/(TN+FP))	AUC (sens+spec)/2	Fisher	Significant?	second patch size	TP	FN	FP	TN	sens (TP/(TP+FN))	ppv (TP/(TP+FP))	1-spec (FP/(TN+FP))	AUC (sens+spec)/2	Fisher	Significant?
1AFV:A	1afv_A_HL	151	14	2	0	3	0	14	3	134	0	0	0.02	0.49	1	-	0	14	3	134	0	0	0.02	0.49	1	-	3	0	14	3	134	0	0	0.02	0.49	1	-	3	0	14	3	134	0	0	0.02	0.49	1	-
1FSK:A	1fsk_A_CB	159	17	1	0	3	0	17	3	139	0	0	0.02	0.49	1	-	0	17	3	139	0	0	0.02	0.49	1	-	3	0	17	3	139	0	0	0.02	0.49	1	-
1H0D:C	1h0d_C_BA	123	17	1	0	3	3	14	0	106	0.18	1	0	0.59	0.00225	Yes	3	14	0	106	0.18	1	0	0.59	0.00225	Yes	3	3	14	0	106	0.18	1	0	0.59	0.00225	Yes
1I9R:A	1i9r_A_HL	146	18	3	1	3	2	16	1	127	0.11	0.67	0.01	0.55	0.0402	Yes	0	17	2	125	0	0	0.02	0.49	1	-	3	0	18	3	125	0	0	0.02	0.49	1	-	3	2	16	1	127	0.11	0.67	0.01	0.55	0.0402	Yes
1IQD:C	1iqd_C_BA	156	0	no discontinuous epitope predicted
1JRH:I	1jrh_I_HL	108	0	no discontinuous epitope predicted
1LK3:A	1lk3_A_HL	160	0	no discontinuous epitope predicted
1NSN:S	1nsn_S_HL	149	0	no discontinuous epitope predicted
1OAZ:A	1oaz_A_HL	123	0	no discontinuous epitope predicted
1ORQ:C	1orq_C_BA	223	14	1	0	3	3	11	0	209	0.21	1	0	0.61	0.0002	Yes	3	11	0	209	0.21	1	0	0.61	0.0002	Yes	3	3	11	0	209	0.21	1	0	0.61	0.0002	Yes
1PKQ:E	1pkq_E_BA	139	17	4	0	3	0	17	3	119	0	0	0.02	0.49	1	-	0	16	4	118	0	0	0.03	0.48	1	-	3	0	17	3	119	0	0	0.02	0.49	1	-	3	0	17	3	119	0	0	0.02	0.49	1	-
1RJL:C	1rjl_C_BA	95	13	2	0	4	0	13	4	78	0	0	0.05	0.48	1	-	0	13	3	78	0	0	0.04	0.48	1	-	4	0	13	4	78	0	0	0.05	0.48	1	-	3	0	13	3	79	0	0	0.04	0.48	1	-
1SY6:A	1sy6_A_HL	204	11	1	0	3	0	11	3	190	0	0	0.02	0.49	1	-	0	11	3	190	0	0	0.02	0.49	1	-	3	0	11	3	190	0	0	0.02	0.49	1	-
1TZI:V	1tzi_V_BA	102	0	no discontinuous epitope predicted
1WEJ:F	1wej_F_HL	105	0	no discontinuous epitope predicted
1YJD:C	1yjd_C_HL	140	14	2	0	4	1	13	3	123	0.07	0.25	0.02	0.52	0.347	-	0	13	3	123	0	0	0.02	0.49	1	-	4	1	13	3	123	0.07	0.25	0.02	0.52	0.347	-	3	0	14	3	123	0	0	0.02	0.49	1	-
1ZA3:R	1za3_R_HL	134	0	no discontinuous epitope predicted
1ZTX:E	1ztx_E_HL	108	16	2	0	3	0	16	3	89	0	0	0.03	0.48	1	-	0	16	3	89	0	0	0.03	0.48	1	-	3	0	16	3	89	0	0	0.03	0.48	1	-	3	0	16	3	89	0	0	0.03	0.48	1	-
1A14:N	1a14_N_HL	388	17	2	0	3	0	17	3	368	0	0	0.01	0.5	1	-	0	17	3	368	0	0	0.01	0.5	1	-	3	0	17	3	368	0	0	0.01	0.5	1	-	3	0	17	3	368	0	0	0.01	0.5	1	-
1A14:N	1nca_N_HL	388	21	2	0	3	0	21	3	364	0	0	0.01	0.5	1	-	0	21	3	364	0	0	0.01	0.5	1	-	3	0	21	3	364	0	0	0.01	0.5	1	-	3	0	21	3	364	0	0	0.01	0.5	1	-
1RJC:B	1bvk_C_BA	129	17	1	0	3	0	17	3	109	0	0	0.03	0.49	1	-	0	17	3	109	0	0	0.03	0.49	1	-	3	0	17	3	109	0	0	0.03	0.49	1	-
1RJC:B	1jhl_A_HL	129	11	1	0	3	0	11	3	115	0	0	0.03	0.49	1	-	0	11	3	115	0	0	0.03	0.49	1	-	3	0	11	3	115	0	0	0.03	0.49	1	-
1RJC:B	1ndg_C_BA	129	21	1	0	3	2	19	1	107	0.1	0.67	0.01	0.54	0.0687	-	2	19	1	107	0.1	0.67	0.01	0.54	0.0687	-	3	2	19	1	107	0.1	0.67	0.01	0.54	0.0687	-
1RJC:B	1p2c_C_BA	129	18	1	0	3	0	18	3	108	0	0	0.03	0.49	1	-	0	18	3	108	0	0	0.03	0.49	1	-	3	0	18	3	108	0	0	0.03	0.49	1	-
1JPS:T	1jps_T_HL	219	0	no epitope predicted
1AR1:B	1ar1_B_CD	298	16	1	0	3	0	16	3	279	0	0	0.01	0.49	1	-	0	16	3	279	0	0	0.01	0.49	1	-	3	0	16	3	279	0	0	0.01	0.49	1	-
1EO8:A	1eo8_A_HL	328	15	4	0	3	0	15	3	310	0	0	0.01	0.5	1	-	0	15	3	310	0	0	0.01	0.5	1	-	3	0	15	3	310	0	0	0.01	0.5	1	-	3	0	15	3	310	0	0	0.01	0.5	1	-
1EO8:A	1ken_A_HL	328	16	4	2	3	3	13	0	312	0.19	1	0	0.59	9.61e-05	Yes	1	15	2	310	0.06	0.33	0.01	0.53	0.14	-	3	0	16	3	309	0	0	0.01	0.5	1	-	3	1	15	2	310	0.06	0.33	0.01	0.53	0.14	-
1EO8:A	1qfu_A_HL	328	19	4	0	3	0	19	3	306	0	0	0.01	0.5	1	-	0	19	3	306	0	0	0.01	0.5	1	-	3	0	19	3	306	0	0	0.01	0.5	1	-	3	0	19	3	306	0	0	0.01	0.5	1	-
1EO8:A	2vit_C_BA	328	18	4	0	3	0	18	3	307	0	0	0.01	0.5	1	-	0	18	3	307	0	0	0.01	0.5	1	-	3	0	18	3	307	0	0	0.01	0.5	1	-	3	0	18	3	307	0	0	0.01	0.5	1	-
1EZV:E	1ezv_E_XY	185	0	no discontinuous epitope predicted
1G9M:G	1g9m_G_HL	321	12	1	0	3	0	12	3	306	0	0	0.01	0.5	1	-	0	12	3	306	0	0	0.01	0.5	1	-	3	0	12	3	306	0	0	0.01	0.5	1	-
1G9M:G	2b4c_G_HL	321	12	1	0	3	0	12	3	306	0	0	0.01	0.5	1	-	0	12	3	306	0	0	0.01	0.5	1	-	3	0	12	3	306	0	0	0.01	0.5	1	-
1R3J:C	1r3j_C_BA	124	13	1	0	3	0	13	3	108	0	0	0.03	0.49	1	-	0	13	3	108	0	0	0.03	0.49	1	-	3	0	13	3	108	0	0	0.03	0.49	1	-
1NFD:D	1nfd_D_HG	239	13	2	1	3	3	10	0	226	0.23	1	0	0.62	0.000127	Yes	1	11	1	224	0.08	0.5	0	0.54	0.0989	-	3	0	13	3	223	0	0	0.01	0.49	1	-	3	3	10	0	226	0.23	1	0	0.62	0.000127	Yes
1TQB:A	1tqb_A_BC	102	0	no discontinuous epitope predicted
1TXV:A	1txv_A_HL	452	19	2	0	4	0	19	4	429	0	0	0.01	0.5	1	-	0	19	3	429	0	0	0.01	0.5	1	-	4	0	19	4	429	0	0	0.01	0.5	1	-	3	0	19	3	430	0	0	0.01	0.5	1	-
1V7M:V	1v7m_V_HL	163	17	1	0	3	0	17	3	143	0	0	0.02	0.49	1	-	0	17	3	143	0	0	0.02	0.49	1	-	3	0	17	3	143	0	0	0.02	0.49	1	-
1XIW:A	1xiw_A_DC	105	0	no discontinuous epitope predicted
1XIW:F	1xiw_F_DC	79	0	no discontinuous epitope predicted
1Z3G:B	1z3g_B_IM	186	0	no discontinuous epitope predicted
2AEP:A	2aep_A_HL	395	21	1	0	3	0	21	3	371	0	0	0.01	0.5	1	-	0	21	3	371	0	0	0.01	0.5	1	-	3	0	21	3	371	0	0	0.01	0.5	1	-

## Sheet: ElliPro_0.7_5
ElliPro default score 0.7, radius 5. Epitope definition #2.					Discontinuous Epitopes: Best by significance discontinuous epitope											Average on all predicted epitopes.											Fist best score										Second best score
antigen	epitope	antigen size	epitope size	number of predicted discontinuous	rank best epitope	best patch size	TP	FN	FP	TN	sens (TP/(TP+FN))	ppv (TP/(TP+FP))	1-spec (FP/(TN+FP))	AUC (sens+spec)/2	Fisher	Significant?	TP_av	FN_av	FP_av	TN_av	sens (TP/(TP+FN))	ppv (TP/(TP+FP))	1- spec (FP/(TN+FP))	AUC (sens+spec)/2	Fisher	Significant?	first patch size	TP	FN	FP	TN	sens (TP/(TP+FN))	ppv (TP/(TP+FP))	1-spec (FP/(TN+FP))	AUC (sens+spec)/2	Fisher	Significant?	second patch size	TP	FN	FP	TN	sens (TP/(TP+FN))	ppv (TP/(TP+FP))	1-spec (FP/(TN+FP))	AUC (sens+spec)/2	Fisher	Significant?
1AFV:A	1afv_A_HL	151	14	6	4	4	3	11	1	136	0.21	0.75	0.01	0.6	0.00244	Yes	0	13	3	133	0	0	0.02	0.49	1	-	8	1	13	7	130	0.07	0.12	0.05	0.51	0.55	-	5	0	14	5	132	0	0	0.04	0.48	1	-
1FSK:A	1fsk_A_CB	159	17	8	4	3	3	14	0	142	0.18	1	0	0.59	0.00103	Yes	0	16	3	138	0	0	0.02	0.49	1	-	3	0	17	3	139	0	0	0.02	0.49	1	-	6	0	17	6	136	0	0	0.04	0.48	1	-
1H0D:C	1h0d_C_BA	123	17	3	1	8	8	9	0	106	0.47	1	0	0.74	2.36e-08	Yes	3	13	2	103	0.19	0.6	0.02	0.58	0.0164	Yes	7	0	17	7	99	0	0	0.07	0.47	1	-	8	8	9	0	106	0.47	1	0	0.74	2.36e-08	Yes
1I9R:A	1i9r_A_HL	146	18	5	0	3	0	18	3	125	0	0	0.02	0.49	1	-	0	17	4	123	0	0	0.03	0.48	1	-	3	0	18	3	125	0	0	0.02	0.49	1	-	4	0	18	4	124	0	0	0.03	0.48	1	-
1IQD:C	1iqd_C_BA	156	16	4	1	5	4	12	1	139	0.25	0.8	0.01	0.62	0.000359	Yes	1	15	2	137	0.06	0.33	0.01	0.52	0.28	-	4	0	16	4	136	0	0	0.03	0.49	1	-	5	4	12	1	139	0.25	0.8	0.01	0.62	0.000359	Yes
1JRH:I	1jrh_I_HL	108	15	5	0	4	4	11	0	93	0.27	1	0	0.63	0.000255	Yes	1	13	2	90	0.07	0.33	0.02	0.52	0.349	-	4	4	11	0	93	0.27	1	0	0.63	0.000255	Yes	3	3	12	0	93	0.2	1	0	0.6	0.00223	Yes
1LK3:A	1lk3_A_HL	160	18	1	0	3	0	18	3	139	0	0	0.02	0.49	1	-	0	18	3	139	0	0	0.02	0.49	1	-	3	0	18	3	139	0	0	0.02	0.49	1	-
1NSN:S	1nsn_S_HL	149	18	3	0	4	0	18	4	127	0	0	0.03	0.48	1	-	0	18	3	127	0	0	0.02	0.49	1	-	4	0	18	4	127	0	0	0.03	0.48	1	-	3	0	18	3	128	0	0	0.02	0.49	1	-
1OAZ:A	1oaz_A_HL	123	17	2	1	6	4	13	2	104	0.24	0.67	0.02	0.61	0.00327	Yes	2	14	2	103	0.12	0.5	0.02	0.55	0.0843	-	4	1	16	3	103	0.06	0.25	0.03	0.52	0.453	-	6	4	13	2	104	0.24	0.67	0.02	0.61	0.00327	Yes
1ORQ:C	1orq_C_BA	223	14	6	1	4	3	11	1	208	0.21	0.75	0	0.6	0.000769	Yes	1	13	4	204	0.07	0.2	0.02	0.53	0.28	-	5	0	14	5	204	0	0	0.02	0.49	1	-	4	3	11	1	208	0.21	0.75	0	0.6	0.000769	Yes
1PKQ:E	1pkq_E_BA	139	17	4	0	3	0	17	3	119	0	0	0.02	0.49	1	-	0	16	4	118	0	0	0.03	0.48	1	-	3	0	17	3	119	0	0	0.02	0.49	1	-	3	0	17	3	119	0	0	0.02	0.49	1	-
1RJL:C	1rjl_C_BA	95	13	4	3	8	6	7	2	80	0.46	0.75	0.02	0.72	4.81e-05	Yes	2	11	3	78	0.15	0.4	0.04	0.56	0.139	-	4	0	13	4	78	0	0	0.05	0.48	1	-	7	2	11	5	77	0.15	0.29	0.06	0.55	0.244	-
1SY6:A	1sy6_A_HL	204	11	7	2	4	2	9	2	191	0.18	0.5	0.01	0.59	0.015	Yes	0	10	4	188	0	0	0.02	0.49	1	-	3	0	11	3	190	0	0	0.02	0.49	1	-	4	0	11	4	189	0	0	0.02	0.49	1	-
1TZI:V	1tzi_V_BA	102	4	3	0	3	2	2	1	97	0.5	0.67	0.01	0.74	0.00345	Yes	1	3	2	95	0.25	0.33	0.02	0.61	0.115	-	3	2	2	1	97	0.5	0.67	0.01	0.74	0.00345	Yes	3	1	3	2	96	0.25	0.33	0.02	0.61	0.114	-
1WEJ:F	1wej_F_HL	105	11	1	0	3	0	11	3	91	0	0	0.03	0.48	1	-	0	11	3	91	0	0	0.03	0.48	1	-	3	0	11	3	91	0	0	0.03	0.48	1	-
1YJD:C	1yjd_C_HL	140	14	3	0	3	0	14	3	123	0	0	0.02	0.49	1	-	0	13	6	120	0	0	0.05	0.48	1	-	3	0	14	3	123	0	0	0.02	0.49	1	-	11	1	13	10	116	0.07	0.09	0.08	0.5	1	-
1ZA3:R	1za3_R_HL	134	15	2	0	7	0	15	7	112	0	0	0.06	0.47	1	-	1	14	5	114	0.07	0.17	0.04	0.51	0.517	-	7	0	15	7	112	0	0	0.06	0.47	1	-	5	2	13	3	116	0.13	0.4	0.03	0.55	0.0962	-
1ZTX:E	1ztx_E_HL	108	16	5	3	13	7	9	6	86	0.44	0.54	0.07	0.69	0.000429	Yes	1	14	3	88	0.07	0.25	0.03	0.52	0.462	-	3	0	16	3	89	0	0	0.03	0.48	1	-	3	2	14	1	91	0.12	0.67	0.01	0.56	0.0568	-
1A14:N	1a14_N_HL	388	17	15	0	5	0	17	5	366	0	0	0.01	0.49	1	-	0	16	5	365	0	0	0.01	0.49	1	-	5	0	17	5	366	0	0	0.01	0.49	1	-	3	0	17	3	368	0	0	0.01	0.5	1	-
1A14:N	1nca_N_HL	388	21	15	0	5	0	21	5	362	0	0	0.01	0.49	1	-	0	21	5	361	0	0	0.01	0.49	1	-	5	0	21	5	362	0	0	0.01	0.49	1	-	3	0	21	3	364	0	0	0.01	0.5	1	-
1RJC:B	1bvk_C_BA	129	17	3	0	4	1	16	3	109	0.06	0.25	0.03	0.52	0.436	-	0	16	4	107	0	0	0.04	0.48	1	-	4	1	16	3	109	0.06	0.25	0.03	0.52	0.436	-	3	0	17	3	109	0	0	0.03	0.49	1	-
1RJC:B	1jhl_A_HL	129	11	3	0	4	0	11	4	114	0	0	0.03	0.48	1	-	0	11	4	113	0	0	0.03	0.48	1	-	4	0	11	4	114	0	0	0.03	0.48	1	-	3	0	11	3	115	0	0	0.03	0.49	1	-
1RJC:B	1ndg_C_BA	129	21	3	0	4	0	21	4	104	0	0	0.04	0.48	1	-	0	20	4	104	0	0	0.04	0.48	1	-	4	0	21	4	104	0	0	0.04	0.48	1	-	3	0	21	3	105	0	0	0.03	0.49	1	-
1RJC:B	1p2c_C_BA	129	18	3	1	3	3	15	0	111	0.17	1	0	0.58	0.00233	Yes	1	16	3	107	0.06	0.25	0.03	0.52	0.441	-	4	0	18	4	107	0	0	0.04	0.48	1	-	3	3	15	0	111	0.17	1	0	0.58	0.00233	Yes
1JPS:T	1jps_T_HL	219	0	no epitope predicted
1AR1:B	1ar1_B_CD	298	16	7	0	8	0	16	8	274	0	0	0.03	0.49	1	-	0	16	6	275	0	0	0.02	0.49	1	-	8	0	16	8	274	0	0	0.03	0.49	1	-	4	0	16	4	278	0	0	0.01	0.49	1	-
1EO8:A	1eo8_A_HL	328	15	11	0	4	0	15	4	309	0	0	0.01	0.49	1	-	0	15	7	305	0	0	0.02	0.49	1	-	4	0	15	4	309	0	0	0.01	0.49	1	-	5	0	15	5	308	0	0	0.02	0.49	1	-
1EO8:A	1ken_A_HL	328	16	11	6	15	8	8	7	305	0.5	0.53	0.02	0.74	2.32e-08	Yes	0	15	6	305	0	0	0.02	0.49	1	-	4	0	16	4	308	0	0	0.01	0.49	1	-	5	0	16	5	307	0	0	0.02	0.49	1	-
1EO8:A	1qfu_A_HL	328	19	11	0	4	0	19	4	305	0	0	0.01	0.49	1	-	0	18	7	301	0	0	0.02	0.49	1	-	4	0	19	4	305	0	0	0.01	0.49	1	-	5	0	19	5	304	0	0	0.02	0.49	1	-
1EO8:A	2vit_C_BA	328	18	11	0	4	0	18	4	306	0	0	0.01	0.49	1	-	0	17	6	303	0	0	0.02	0.49	1	-	4	0	18	4	306	0	0	0.01	0.49	1	-	5	0	18	5	305	0	0	0.02	0.49	1	-
1EZV:E	1ezv_E_XY	185	17	5	0	5	0	17	5	163	0	0	0.03	0.49	1	-	0	16	4	163	0	0	0.02	0.49	1	-	5	0	17	5	163	0	0	0.03	0.49	1	-	3	0	17	3	165	0	0	0.02	0.49	1	-
1G9M:G	1g9m_G_HL	321	12	10	8	8	4	8	4	305	0.33	0.5	0.01	0.66	7.35e-05	Yes	0	11	6	302	0	0	0.02	0.49	1	-	7	0	12	7	302	0	0	0.02	0.49	1	-	5	0	12	5	304	0	0	0.02	0.49	1	-
1G9M:G	2b4c_G_HL	321	12	10	8	8	3	9	5	304	0.25	0.38	0.02	0.62	0.00203	Yes	0	11	6	302	0	0	0.02	0.49	1	-	7	0	12	7	302	0	0	0.02	0.49	1	-	5	0	12	5	304	0	0	0.02	0.49	1	-
1R3J:C	1r3j_C_BA	124	13	4	0	10	0	13	10	101	0	0	0.09	0.45	1	-	0	13	5	106	0	0	0.05	0.48	1	-	10	0	13	10	101	0	0	0.09	0.45	1	-	3	0	13	3	108	0	0	0.03	0.49	1	-
1NFD:D	1nfd_D_HG	239	13	8	2	3	3	10	0	226	0.23	1	0	0.62	0.000127	Yes	0	12	5	220	0	0	0.02	0.49	1	-	3	0	13	3	223	0	0	0.01	0.49	1	-	7	0	13	7	219	0	0	0.03	0.48	1	-
1TQB:A	1tqb_A_BC	102	18	2	0	3	3	15	0	84	0.17	1	0	0.58	0.00476	Yes	1	16	1	82	0.06	0.5	0.01	0.52	0.313	-	3	3	15	0	84	0.17	1	0	0.58	0.00476	Yes	3	0	18	3	81	0	0	0.04	0.48	1	-
1TXV:A	1txv_A_HL	452	19	21	2	5	5	14	0	433	0.26	1	0	0.63	7.56e-08	Yes	0	18	4	428	0	0	0.01	0.5	1	-	3	0	19	3	430	0	0	0.01	0.5	1	-	3	1	18	2	431	0.05	0.33	0	0.52	0.121	-
1V7M:V	1v7m_V_HL	163	17	5	0	3	3	14	0	146	0.18	1	0	0.59	0.00096	Yes	0	16	4	141	0	0	0.03	0.49	1	-	3	3	14	0	146	0.18	1	0	0.59	0.00096	Yes	4	0	17	4	142	0	0	0.03	0.49	1	-
1XIW:A	1xiw_A_DC	105	17	3	1	4	4	13	0	88	0.24	1	0	0.62	0.000498	Yes	2	14	1	87	0.12	0.67	0.01	0.56	0.0611	-	3	0	17	3	85	0	0	0.03	0.48	1	-	4	4	13	0	88	0.24	1	0	0.62	0.000498	Yes
1XIW:F	1xiw_F_DC	79	0	no discontinuous epitope predicted
1Z3G:B	1z3g_B_IM	186	17	6	0	7	6	11	1	168	0.35	0.86	0.01	0.67	1.55e-06	Yes	1	15	4	164	0.06	0.2	0.02	0.52	0.369	-	7	6	11	1	168	0.35	0.86	0.01	0.67	1.55e-06	Yes	3	0	17	3	166	0	0	0.02	0.49	1	-
2AEP:A	2aep_A_HL	395	21	15	13	6	4	17	2	372	0.19	0.67	0.01	0.59	8.37e-05	Yes	0	20	5	368	0	0	0.01	0.49	1	-	3	0	21	3	371	0	0	0.01	0.5	1	-	6	0	21	6	368	0	0	0.02	0.49	1	-

## Sheet: ElliPro_0.7_7
ElliPro default score 0.7, radius 7. Epitope definition #2.					Discontinuous Epitopes: Best by significance discontinuous epitope											Average on all predicted epitopes.											Fist best score										Second best score
antigen	epitope	antigen size	epitope size	number of predicted discontinuous	rank best epitope	best patch size	TP	FN	FP	TN	sens (TP/(TP+FN))	ppv (TP/(TP+FP))	1-spec (FP/(TN+FP))	AUC (sens+spec)/2	Fisher	Significant?	TP_av	FN_av	FP_av	TN_av	sens (TP/(TP+FN))	ppv (TP/(TP+FP))	1- spec (FP/(TN+FP))	AUC (sens+spec)/2	Fisher	Significant?	first patch size	TP	FN	FP	TN	sens (TP/(TP+FN))	ppv (TP/(TP+FP))	1-spec (FP/(TN+FP))	AUC (sens+spec)/2	Fisher	Significant?	second patch size	TP	FN	FP	TN	sens (TP/(TP+FN))	ppv (TP/(TP+FP))	1-spec (FP/(TN+FP))	AUC (sens+spec)/2	Fisher	Significant?
1AFV:A	1afv_A_HL	151	14	4	0	8	0	14	8	129	0	0	0.06	0.47	1	-	1	13	10	126	0.07	0.09	0.07	0.5	1	-	8	0	14	8	129	0	0	0.06	0.47	1	-	17	4	10	13	124	0.29	0.24	0.09	0.6	0.0545	-
1FSK:A	1fsk_A_CB	159	17	4	2	10	10	7	0	142	0.59	1	0	0.79	9.12e-12	Yes	2	14	9	132	0.12	0.18	0.06	0.53	0.311	-	8	0	17	8	134	0	0	0.06	0.47	1	-	8	0	17	8	134	0	0	0.06	0.47	1	-
1H0D:C	1h0d_C_BA	123	17	3	2	15	13	4	2	104	0.76	0.87	0.02	0.87	1.9e-12	Yes	4	12	4	101	0.25	0.5	0.04	0.61	0.0106	Yes	3	0	17	2	104	0	0	0.02	0.49	1	-	10	0	17	10	96	0	0	0.09	0.45	1	-
1I9R:A	1i9r_A_HL	146	18	5	2	5	4	14	1	127	0.22	0.8	0.01	0.61	0.000776	Yes	1	16	8	120	0.06	0.11	0.06	0.5	1	-	17	2	16	15	113	0.11	0.12	0.12	0.5	1	-	5	0	18	5	123	0	0	0.04	0.48	1	-
1IQD:C	1iqd_C_BA	156	16	3	0	11	0	16	11	129	0	0	0.08	0.46	1	-	0	16	9	130	0	0	0.06	0.47	1	-	11	0	16	11	129	0	0	0.08	0.46	1	-	6	0	16	6	134	0	0	0.04	0.48	1	-
1JRH:I	1jrh_I_HL	108	15	2	1	24	11	4	13	80	0.73	0.46	0.14	0.8	5.81e-06	Yes	5	9	15	78	0.36	0.25	0.16	0.6	0.0884	-	17	0	15	17	76	0	0	0.18	0.41	1	-	24	11	4	13	80	0.73	0.46	0.14	0.8	5.81e-06	Yes
1LK3:A	1lk3_A_HL	160	18	5	3	12	6	12	6	136	0.33	0.5	0.04	0.65	0.000532	Yes	1	16	5	136	0.06	0.17	0.04	0.51	0.501	-	8	0	18	8	134	0	0	0.06	0.47	1	-	8	1	17	7	135	0.06	0.12	0.05	0.5	1	-
1NSN:S	1nsn_S_HL	149	18	3	0	5	0	18	5	126	0	0	0.04	0.48	1	-	1	17	9	121	0.06	0.1	0.07	0.49	1	-	5	0	18	5	126	0	0	0.04	0.48	1	-	12	0	18	12	119	0	0	0.09	0.45	1	-
1OAZ:A	1oaz_A_HL	123	17	4	3	18	8	9	10	96	0.47	0.44	0.09	0.69	0.00049	Yes	2	14	9	96	0.12	0.18	0.09	0.52	0.443	-	18	2	15	16	90	0.12	0.11	0.15	0.48	1	-	10	0	17	10	96	0	0	0.09	0.45	1	-
1ORQ:C	1orq_C_BA	223	14	5	1	25	8	6	17	192	0.57	0.32	0.08	0.75	1.56e-05	Yes	1	12	11	197	0.08	0.08	0.05	0.51	0.526	-	15	0	14	15	194	0	0	0.07	0.46	1	-	25	8	6	17	192	0.57	0.32	0.08	0.75	1.56e-05	Yes
1PKQ:E	1pkq_E_BA	139	17	3	2	27	9	8	17	105	0.53	0.35	0.14	0.7	0.000667	Yes	3	13	12	109	0.19	0.2	0.1	0.54	0.246	-	4	1	16	3	119	0.06	0.25	0.02	0.52	0.41	-	17	0	17	17	105	0	0	0.14	0.43	1	-
1RJL:C	1rjl_C_BA	95	13	3	2	17	6	7	11	71	0.46	0.35	0.13	0.66	0.011	Yes	3	9	7	75	0.25	0.3	0.09	0.58	0.114	-	5	0	13	5	77	0	0	0.06	0.47	1	-	9	4	9	5	77	0.31	0.44	0.06	0.62	0.0187	Yes
1SY6:A	1sy6_A_HL	204	11	3	1	14	7	4	7	186	0.64	0.5	0.04	0.8	3.79e-07	Yes	3	8	17	176	0.27	0.15	0.09	0.59	0.08	-	17	0	11	17	176	0	0	0.09	0.46	1	-	14	7	4	7	186	0.64	0.5	0.04	0.8	3.79e-07	Yes
1TZI:V	1tzi_V_BA	102	4	3	0	8	2	2	6	92	0.5	0.25	0.06	0.72	0.0301	Yes	1	3	10	88	0.25	0.09	0.1	0.57	0.371	-	8	2	2	6	92	0.5	0.25	0.06	0.72	0.0301	Yes	10	1	3	9	89	0.25	0.1	0.09	0.58	0.343	-
1WEJ:F	1wej_F_HL	105	11	2	0	5	0	11	5	89	0	0	0.05	0.47	1	-	0	11	5	89	0	0	0.05	0.47	1	-	5	0	11	5	89	0	0	0.05	0.47	1	-	5	0	11	5	89	0	0	0.05	0.47	1	-
1YJD:C	1yjd_C_HL	140	14	3	0	17	2	12	15	111	0.14	0.12	0.12	0.51	0.531	-	0	13	11	114	0	0	0.09	0.46	1	-	17	2	12	15	111	0.14	0.12	0.12	0.51	0.531	-	14	0	14	14	112	0	0	0.11	0.44	1	-
1ZA3:R	1za3_R_HL	134	15	3	2	13	7	8	6	113	0.47	0.54	0.05	0.71	5.95e-05	Yes	2	12	7	111	0.14	0.22	0.06	0.54	0.244	-	3	0	15	3	116	0	0	0.03	0.49	1	-	13	0	15	13	106	0	0	0.11	0.45	1	-
1ZTX:E	1ztx_E_HL	108	16	3	2	16	9	7	7	85	0.56	0.56	0.08	0.74	2.09e-05	Yes	3	13	6	85	0.19	0.33	0.07	0.56	0.131	-	6	0	16	6	86	0	0	0.07	0.47	1	-	6	0	16	6	86	0	0	0.07	0.47	1	-
1A14:N	1a14_N_HL	388	17	3	0	34	0	17	34	337	0	0	0.09	0.45	1	-	0	17	31	339	0	0	0.08	0.46	1	-	34	0	17	34	337	0	0	0.09	0.45	1	-	47	0	17	47	324	0	0	0.13	0.44	1	-
1A14:N	1nca_N_HL	388	21	3	0	34	0	21	34	333	0	0	0.09	0.45	1	-	0	20	31	336	0	0	0.08	0.46	1	-	34	0	21	34	333	0	0	0.09	0.45	1	-	47	1	20	46	321	0.05	0.02	0.13	0.46	1	-
1RJC:B	1bvk_C_BA	129	17	3	0	13	6	11	7	105	0.35	0.46	0.06	0.65	0.00212	Yes	3	13	9	103	0.19	0.25	0.08	0.55	0.174	-	13	6	11	7	105	0.35	0.46	0.06	0.65	0.00212	Yes	7	4	13	3	109	0.24	0.57	0.03	0.6	0.00583	Yes
1RJC:B	1jhl_A_HL	129	11	3	0	13	6	5	7	111	0.55	0.46	0.06	0.74	0.000108	Yes	2	8	10	108	0.2	0.17	0.08	0.56	0.237	-	13	6	5	7	111	0.55	0.46	0.06	0.74	0.000108	Yes	7	1	10	6	112	0.09	0.14	0.05	0.52	0.473	-
1RJC:B	1ndg_C_BA	129	21	3	1	7	5	16	2	106	0.24	0.71	0.02	0.61	0.00124	Yes	2	18	9	98	0.1	0.18	0.08	0.51	0.544	-	13	0	21	13	95	0	0	0.12	0.44	1	-	7	5	16	2	106	0.24	0.71	0.02	0.61	0.00124	Yes
1RJC:B	1p2c_C_BA	129	18	3	2	17	10	8	7	104	0.56	0.59	0.06	0.75	2.2e-06	Yes	3	14	9	102	0.18	0.25	0.08	0.55	0.199	-	13	0	18	13	98	0	0	0.12	0.44	1	-	7	0	18	7	104	0	0	0.06	0.47	1	-
1JPS:T	1jps_T_HL	219	0	no epitope predicted
1AR1:B	1ar1_B_CD	298	16	3	1	3	3	13	0	282	0.19	1	0	0.59	0.000128	Yes	1	15	24	257	0.06	0.04	0.09	0.49	1	-	38	0	16	38	244	0	0	0.13	0.43	1	-	3	3	13	0	282	0.19	1	0	0.59	0.000128	Yes
1EO8:A	1eo8_A_HL	328	15	3	0	41	0	15	41	272	0	0	0.13	0.43	1	-	0	15	35	277	0	0	0.11	0.44	1	-	41	0	15	41	272	0	0	0.13	0.43	1	-	7	0	15	7	306	0	0	0.02	0.49	1	-
1EO8:A	1ken_A_HL	328	16	3	2	58	10	6	48	264	0.62	0.17	0.15	0.74	4.97e-05	Yes	4	12	31	280	0.25	0.11	0.1	0.58	0.0787	-	41	0	16	41	271	0	0	0.13	0.43	1	-	7	2	14	5	307	0.12	0.29	0.02	0.55	0.0407	Yes
1EO8:A	1qfu_A_HL	328	19	3	0	41	0	19	41	268	0	0	0.13	0.43	1	-	0	18	35	274	0	0	0.11	0.44	1	-	41	0	19	41	268	0	0	0.13	0.43	1	-	7	1	18	6	303	0.05	0.14	0.02	0.52	0.344	-
1EO8:A	2vit_C_BA	328	18	3	0	41	0	18	41	269	0	0	0.13	0.43	1	-	1	16	34	276	0.06	0.03	0.11	0.47	1	-	41	0	18	41	269	0	0	0.13	0.43	1	-	7	2	16	5	305	0.11	0.29	0.02	0.55	0.0508	-
1EZV:E	1ezv_E_XY	185	17	4	3	12	5	12	7	161	0.29	0.42	0.04	0.63	0.00191	Yes	1	15	10	157	0.06	0.09	0.06	0.5	1	-	5	0	17	5	163	0	0	0.03	0.49	1	-	22	0	17	22	146	0	0	0.13	0.43	1	-
1G9M:G	1g9m_G_HL	321	12	4	3	47	9	3	38	271	0.75	0.19	0.12	0.81	2.37e-06	Yes	2	9	24	284	0.18	0.08	0.08	0.55	0.223	-	6	0	12	6	303	0	0	0.02	0.49	1	-	19	0	12	19	290	0	0	0.06	0.47	1	-
1G9M:G	2b4c_G_HL	321	12	4	3	47	9	3	38	271	0.75	0.19	0.12	0.81	2.37e-06	Yes	2	9	24	284	0.18	0.08	0.08	0.55	0.223	-	6	0	12	6	303	0	0	0.02	0.49	1	-	19	0	12	19	290	0	0	0.06	0.47	1	-
1R3J:C	1r3j_C_BA	124	13	3	0	11	0	13	11	100	0	0	0.1	0.45	1	-	1	12	7	103	0.08	0.12	0.06	0.51	1	-	11	0	13	11	100	0	0	0.1	0.45	1	-	3	0	13	3	108	0	0	0.03	0.49	1	-
1NFD:D	1nfd_D_HG	239	13	4	3	21	10	3	11	215	0.77	0.48	0.05	0.86	6.37e-10	Yes	2	10	18	207	0.17	0.1	0.08	0.54	0.268	-	30	0	13	30	196	0	0	0.13	0.43	1	-	29	0	13	29	197	0	0	0.13	0.44	1	-
1TQB:A	1tqb_A_BC	102	18	2	0	3	3	15	0	84	0.17	1	0	0.58	0.00476	Yes	1	16	1	82	0.06	0.5	0.01	0.52	0.313	-	3	3	15	0	84	0.17	1	0	0.58	0.00476	Yes	3	0	18	3	81	0	0	0.04	0.48	1	-
1TXV:A	1txv_A_HL	452	19	5	0	56	17	2	39	394	0.89	0.3	0.09	0.9	4.93e-15	Yes	3	15	34	399	0.17	0.08	0.08	0.54	0.176	-	56	17	2	39	394	0.89	0.3	0.09	0.9	4.93e-15	Yes	12	0	19	12	421	0	0	0.03	0.49	1	-
1V7M:V	1v7m_V_HL	163	17	4	3	5	5	12	0	146	0.29	1	0	0.65	6.87e-06	Yes	1	15	11	135	0.06	0.08	0.08	0.49	1	-	9	0	17	9	137	0	0	0.06	0.47	1	-	21	0	17	21	125	0	0	0.14	0.43	1	-
1XIW:A	1xiw_A_DC	105	17	1	0	7	0	17	7	81	0	0	0.08	0.46	1	-	0	17	7	81	0	0	0.08	0.46	1	-	7	0	17	7	81	0	0	0.08	0.46	1	-
1XIW:F	1xiw_F_DC	79	10	1	0	8	3	7	5	64	0.3	0.38	0.07	0.61	0.0592	-	3	7	5	64	0.3	0.38	0.07	0.61	0.0592	-	8	3	7	5	64	0.3	0.38	0.07	0.61	0.0592	-
1Z3G:B	1z3g_B_IM	186	17	4	1	21	11	6	10	159	0.65	0.52	0.06	0.79	1.84e-08	Yes	2	14	13	155	0.12	0.13	0.08	0.52	0.383	-	5	0	17	5	164	0	0	0.03	0.49	1	-	21	11	6	10	159	0.65	0.52	0.06	0.79	1.84e-08	Yes
2AEP:A	2aep_A_HL	395	21	2	0	46	2	19	44	330	0.1	0.04	0.12	0.49	1	-	1	20	71	303	0.05	0.01	0.19	0.43	1	-	46	2	19	44	330	0.1	0.04	0.12	0.49	1	-	98	0	21	98	276	0	0	0.26	0.37	1	-

## Sheet: ElliPro_0.7_8
ElliPro default score 0.7, radius 8. Epitope definition #2.					Discontinuous Epitopes: Best by significance discontinuous epitope											Average on all predicted epitopes.											Fist best score										Second best score
antigen	epitope	antigen size	epitope size	number of predicted discontinuous	rank best epitope	best patch size	TP	FN	FP	TN	sens (TP/(TP+FN))	ppv (TP/(TP+FP))	1-spec (FP/(TN+FP))	AUC (sens+spec)/2	Fisher	Significant?	TP_av	FN_av	FP_av	TN_av	sens (TP/(TP+FN))	ppv (TP/(TP+FP))	1- spec (FP/(TN+FP))	AUC (sens+spec)/2	Fisher	Significant?	first patch size	TP	FN	FP	TN	sens (TP/(TP+FN))	ppv (TP/(TP+FP))	1-spec (FP/(TN+FP))	AUC (sens+spec)/2	Fisher	Significant?	second patch size	TP	FN	FP	TN	sens (TP/(TP+FN))	ppv (TP/(TP+FP))	1-spec (FP/(TN+FP))	AUC (sens+spec)/2	Fisher	Significant?
1AFV:A	1afv_A_HL	151	14	2	0	18	4	10	14	123	0.29	0.22	0.1	0.59	0.0662	-	2	12	17	119	0.14	0.11	0.12	0.51	0.555	-	18	4	10	14	123	0.29	0.22	0.1	0.59	0.0662	-	21	0	14	21	116	0	0	0.15	0.42	1	-
1FSK:A	1fsk_A_CB	159	17	3	1	10	10	7	0	142	0.59	1	0	0.79	9.12e-12	Yes	3	13	12	129	0.19	0.2	0.09	0.55	0.184	-	16	0	17	16	126	0	0	0.11	0.44	1	-	10	10	7	0	142	0.59	1	0	0.79	9.12e-12	Yes
1H0D:C	1h0d_C_BA	123	17	2	0	3	0	17	2	104	0	0	0.02	0.49	1	-	0	17	6	99	0	0	0.06	0.47	1	-	3	0	17	2	104	0	0	0.02	0.49	1	-	11	0	17	11	95	0	0	0.1	0.45	1	-
1I9R:A	1i9r_A_HL	146	18	4	0	5	4	14	1	127	0.22	0.8	0.01	0.61	0.000776	Yes	2	16	11	116	0.11	0.15	0.09	0.51	0.501	-	5	4	14	1	127	0.22	0.8	0.01	0.61	0.000776	Yes	18	2	16	16	112	0.11	0.11	0.12	0.49	1	-
1IQD:C	1iqd_C_BA	156	16	1	0	11	0	16	11	129	0	0	0.08	0.46	1	-	0	16	11	129	0	0	0.08	0.46	1	-	11	0	16	11	129	0	0	0.08	0.46	1	-
1JRH:I	1jrh_I_HL	108	15	1	0	17	0	15	17	76	0	0	0.18	0.41	1	-	0	15	17	76	0	0	0.18	0.41	1	-	17	0	15	17	76	0	0	0.18	0.41	1	-
1LK3:A	1lk3_A_HL	160	18	5	2	12	6	12	6	136	0.33	0.5	0.04	0.65	0.000532	Yes	1	16	6	135	0.06	0.14	0.04	0.51	0.557	-	8	1	17	7	135	0.06	0.12	0.05	0.5	1	-	4	0	18	4	138	0	0	0.03	0.49	1	-
1NSN:S	1nsn_S_HL	149	18	2	0	5	0	18	5	126	0	0	0.04	0.48	1	-	1	16	14	116	0.06	0.07	0.11	0.48	1	-	5	0	18	5	126	0	0	0.04	0.48	1	-	27	3	15	24	107	0.17	0.11	0.18	0.49	1	-
1OAZ:A	1oaz_A_HL	123	17	3	0	10	0	17	10	96	0	0	0.09	0.45	1	-	1	16	9	96	0.06	0.1	0.09	0.49	1	-	10	0	17	10	96	0	0	0.09	0.45	1	-	3	0	17	3	103	0	0	0.03	0.49	1	-
1ORQ:C	1orq_C_BA	223	14	5	1	25	8	6	17	192	0.57	0.32	0.08	0.75	1.56e-05	Yes	1	12	12	197	0.08	0.08	0.06	0.51	0.554	-	15	0	14	15	194	0	0	0.07	0.46	1	-	25	8	6	17	192	0.57	0.32	0.08	0.75	1.56e-05	Yes
1PKQ:E	1pkq_E_BA	139	17	3	2	27	9	8	17	105	0.53	0.35	0.14	0.7	0.000667	Yes	3	13	12	109	0.19	0.2	0.1	0.54	0.246	-	4	1	16	3	119	0.06	0.25	0.02	0.52	0.41	-	17	0	17	17	105	0	0	0.14	0.43	1	-
1RJL:C	1rjl_C_BA	95	13	2	1	10	4	9	6	76	0.31	0.4	0.07	0.62	0.0286	Yes	2	11	5	76	0.15	0.29	0.06	0.55	0.248	-	5	0	13	5	77	0	0	0.06	0.47	1	-	10	4	9	6	76	0.31	0.4	0.07	0.62	0.0286	Yes
1SY6:A	1sy6_A_HL	204	11	3	1	16	7	4	9	184	0.64	0.44	0.05	0.79	1.22e-06	Yes	3	8	19	173	0.27	0.14	0.1	0.59	0.103	-	23	0	11	23	170	0	0	0.12	0.44	1	-	16	7	4	9	184	0.64	0.44	0.05	0.79	1.22e-06	Yes
1TZI:V	1tzi_V_BA	102	4	3	0	8	2	2	6	92	0.5	0.25	0.06	0.72	0.0301	Yes	1	3	10	88	0.25	0.09	0.1	0.57	0.371	-	8	2	2	6	92	0.5	0.25	0.06	0.72	0.0301	Yes	10	1	3	9	89	0.25	0.1	0.09	0.58	0.343	-
1WEJ:F	1wej_F_HL	105	11	2	0	6	0	11	6	88	0	0	0.06	0.47	1	-	0	11	6	88	0	0	0.06	0.47	1	-	6	0	11	6	88	0	0	0.06	0.47	1	-	6	0	11	6	88	0	0	0.06	0.47	1	-
1YJD:C	1yjd_C_HL	140	14	3	0	18	2	12	16	110	0.14	0.11	0.13	0.51	0.869	-	0	13	11	114	0	0	0.09	0.46	1	-	18	2	12	16	110	0.14	0.11	0.13	0.51	0.869	-	14	0	14	14	112	0	0	0.11	0.44	1	-
1ZA3:R	1za3_R_HL	134	15	2	0	3	0	15	3	116	0	0	0.03	0.49	1	-	0	15	8	111	0	0	0.07	0.47	1	-	3	0	15	3	116	0	0	0.03	0.49	1	-	13	0	15	13	106	0	0	0.11	0.45	1	-
1ZTX:E	1ztx_E_HL	108	16	3	2	16	9	7	7	85	0.56	0.56	0.08	0.74	2.09e-05	Yes	3	13	6	85	0.19	0.33	0.07	0.56	0.131	-	6	0	16	6	86	0	0	0.07	0.47	1	-	6	0	16	6	86	0	0	0.07	0.47	1	-
1A14:N	1a14_N_HL	388	17	1	0	190	11	6	179	192	0.65	0.06	0.48	0.58	0.14	-	11	6	179	192	0.65	0.06	0.48	0.58	0.14	-	190	11	6	179	192	0.65	0.06	0.48	0.58	0.14	-
1A14:N	1nca_N_HL	388	21	1	0	190	11	10	179	188	0.52	0.06	0.49	0.52	0.461	-	11	10	179	188	0.52	0.06	0.49	0.52	0.461	-	190	11	10	179	188	0.52	0.06	0.49	0.52	0.461	-
1RJC:B	1bvk_C_BA	129	17	2	0	14	6	11	8	104	0.35	0.43	0.07	0.64	0.00341	Yes	3	14	15	96	0.18	0.17	0.14	0.52	0.44	-	14	6	11	8	104	0.35	0.43	0.07	0.64	0.00341	Yes	23	0	17	23	89	0	0	0.21	0.4	1	-
1RJC:B	1jhl_A_HL	129	11	2	0	14	6	5	8	110	0.55	0.43	0.07	0.74	0.000182	Yes	3	8	15	102	0.27	0.17	0.13	0.57	0.186	-	14	6	5	8	110	0.55	0.43	0.07	0.74	0.000182	Yes	23	0	11	23	95	0	0	0.19	0.4	1	-
1RJC:B	1ndg_C_BA	129	21	2	0	14	1	20	13	95	0.05	0.07	0.12	0.46	1	-	3	17	15	93	0.15	0.17	0.14	0.51	0.817	-	14	1	20	13	95	0.05	0.07	0.12	0.46	1	-	23	6	15	17	91	0.29	0.26	0.16	0.56	0.138	-
1RJC:B	1p2c_C_BA	129	18	2	1	23	11	7	12	99	0.61	0.48	0.11	0.75	8.02e-06	Yes	5	12	13	98	0.29	0.28	0.12	0.59	0.0646	-	14	0	18	14	97	0	0	0.13	0.44	1	-	23	11	7	12	99	0.61	0.48	0.11	0.75	8.02e-06	Yes
1JPS:T	1jps_T_HL	219	0	no epitope predicted
1AR1:B	1ar1_B_CD	298	16	1	0	38	0	16	38	244	0	0	0.13	0.43	1	-	0	16	38	244	0	0	0.13	0.43	1	-	38	0	16	38	244	0	0	0.13	0.43	1	-
1EO8:A	1eo8_A_HL	328	15	3	0	42	0	15	42	271	0	0	0.13	0.43	1	-	0	15	37	275	0	0	0.12	0.44	1	-	42	0	15	42	271	0	0	0.13	0.43	1	-	61	0	15	61	252	0	0	0.19	0.4	1	-
1EO8:A	1ken_A_HL	328	16	3	1	61	10	6	51	261	0.62	0.16	0.16	0.73	8.08e-05	Yes	4	12	33	278	0.25	0.11	0.11	0.57	0.0932	-	42	0	16	42	270	0	0	0.13	0.43	1	-	61	10	6	51	261	0.62	0.16	0.16	0.73	8.08e-05	Yes
1EO8:A	1qfu_A_HL	328	19	3	0	42	0	19	42	267	0	0	0.14	0.43	1	-	0	18	37	272	0	0	0.12	0.44	1	-	42	0	19	42	267	0	0	0.14	0.43	1	-	61	0	19	61	248	0	0	0.2	0.4	1	-
1EO8:A	2vit_C_BA	328	18	3	2	9	3	15	6	304	0.17	0.33	0.02	0.57	0.00952	Yes	1	16	35	274	0.06	0.03	0.11	0.47	1	-	42	0	18	42	268	0	0	0.14	0.43	1	-	61	2	16	59	251	0.11	0.03	0.19	0.46	1	-
1EZV:E	1ezv_E_XY	185	17	1	0	28	0	17	28	140	0	0	0.17	0.42	1	-	0	17	28	140	0	0	0.17	0.42	1	-	28	0	17	28	140	0	0	0.17	0.42	1	-
1G9M:G	1g9m_G_HL	321	12	4	3	49	9	3	40	269	0.75	0.18	0.13	0.81	3.51e-06	Yes	2	9	25	283	0.18	0.07	0.08	0.55	0.236	-	6	0	12	6	303	0	0	0.02	0.49	1	-	20	0	12	20	289	0	0	0.06	0.47	1	-
1G9M:G	2b4c_G_HL	321	12	4	3	49	9	3	40	269	0.75	0.18	0.13	0.81	3.51e-06	Yes	2	9	25	283	0.18	0.07	0.08	0.55	0.236	-	6	0	12	6	303	0	0	0.02	0.49	1	-	20	0	12	20	289	0	0	0.06	0.47	1	-
1R3J:C	1r3j_C_BA	124	13	2	0	11	0	13	11	100	0	0	0.1	0.45	1	-	0	13	7	104	0	0	0.06	0.47	1	-	11	0	13	11	100	0	0	0.1	0.45	1	-	3	0	13	3	108	0	0	0.03	0.49	1	-
1NFD:D	1nfd_D_HG	239	13	2	0	30	0	13	30	196	0	0	0.13	0.43	1	-	0	13	31	194	0	0	0.14	0.43	1	-	30	0	13	30	196	0	0	0.13	0.43	1	-	33	0	13	33	193	0	0	0.15	0.43	1	-
1TQB:A	1tqb_A_BC	102	18	4	3	8	7	11	1	83	0.39	0.88	0.01	0.69	1.24e-05	Yes	1	16	5	79	0.06	0.17	0.06	0.5	1	-	4	0	18	4	80	0	0	0.05	0.48	1	-	3	0	18	3	81	0	0	0.04	0.48	1	-
1TXV:A	1txv_A_HL	452	19	3	1	78	18	1	60	373	0.95	0.23	0.14	0.9	5.11e-14	Yes	6	13	51	381	0.32	0.11	0.12	0.6	0.0228	Yes	12	0	19	12	421	0	0	0.03	0.49	1	-	78	18	1	60	373	0.95	0.23	0.14	0.9	5.11e-14	Yes
1V7M:V	1v7m_V_HL	163	17	3	2	20	6	11	14	132	0.35	0.3	0.1	0.63	0.00829	Yes	2	15	14	131	0.12	0.12	0.1	0.51	0.522	-	9	0	17	9	137	0	0	0.06	0.47	1	-	21	0	17	21	125	0	0	0.14	0.43	1	-
1XIW:A	1xiw_A_DC	105	17	1	0	9	0	17	9	79	0	0	0.1	0.45	1	-	0	17	9	79	0	0	0.1	0.45	1	-	9	0	17	9	79	0	0	0.1	0.45	1	-
1XIW:F	1xiw_F_DC	79	10	1	0	8	3	7	5	64	0.3	0.38	0.07	0.61	0.0592	-	3	7	5	64	0.3	0.38	0.07	0.61	0.0592	-	8	3	7	5	64	0.3	0.38	0.07	0.61	0.0592	-
1Z3G:B	1z3g_B_IM	186	17	4	1	21	11	6	10	159	0.65	0.52	0.06	0.79	1.84e-08	Yes	2	14	14	155	0.12	0.12	0.08	0.52	0.413	-	5	0	17	5	164	0	0	0.03	0.49	1	-	21	11	6	10	159	0.65	0.52	0.06	0.79	1.84e-08	Yes
2AEP:A	2aep_A_HL	395	21	2	1	125	12	9	113	261	0.57	0.1	0.3	0.63	0.0117	Yes	7	14	79	295	0.33	0.08	0.21	0.56	0.148	-	47	2	19	45	329	0.1	0.04	0.12	0.49	1	-	125	12	9	113	261	0.57	0.1	0.3	0.63	0.0117	Yes

[truncated: 5 more sheets: ElliPro_0.5_6, ElliPro_0.6_6, ElliPro_0.8_6, ElliPro_0.9_6, SupTab2]
